# Supplementary material for: Knowledge of breast cancer and breast self-examination practices and its barriers among university female students in Bangladesh: Findings from a cross-sectional study
Source: PLoS One. 2022 Jun 28;17(6):e0270417. doi: 10.1371/journal.pone.0270417 (PMC9239455; doi:10.1371/journal.pone.0270417)
Supplement: S3 File — (XLSX) [file pone.0270417.s003.xlsx]

## Sheet: Data set
Age of the respondents	Study year of the respondents	Marital status of the respondents	Respondent's source of information about breast cancer	Have any of the family member of respondent's have suffered from breast cancer	Respondent's relationship with affected patient	Sagging of breast	Nipple discharge other than braest milk including blood or pus	Swelling of part of the breast	Shrinking of breast skin	Changes in breast shape and size	Color change of breast including redness or flakky skin	New lump in the breast or armpit	Abnormal pain in breast	Not feeding breast milk to children	Not being physically active	Previous treatment with hormones or radiation	Food habit	Cyst in Breast	Genetic reasons/Family history	Alcohol consumption	Ageing/Getting older	Consuming birth control pill regularly	obesity	Breast cancer is curable if detected at early stage	Chemotherapy is an effective treatment of breast cancer	Surgery is an effective treatment of breast cancer	Hormonal therapy is an effective treatment of breast cancer	Curable by Alternative medicines	Curable by herbal treatment	Breast cancer is 100% preventable	Feeding breastmilk to child regularly	Not wearing underwear all the time	early detection by BSE and Clinical examination	Early detection and seeking medical asssistance if any symptoms is found	Maintaining ideal body weight	Being physically active	Vaccine	Food habit	Clinical examination is a type of screening	Mmmography is a type of screening	Breast self-examination is a type of screening	Ultrasound is a type of screening	Biopsy is a type of screening	Respondents have ever practice BSE	Inspecting breast visually infront of a mirror to look for any changes like size, shape,color, unusual discharge or nipple invertion	Inspecting breast and look for changes infront of mirror by holding arms at sides, by arms over head, by hands on hips and tighten chest muscle, and by bending forward with hands on hips	Inspecting breast by lying down on back with pillow under shoulder and use pads of three middle fingers to give pressure in circle, up and down pattern for each breast	Feel for changes in armpits by fingers in up down vertrical	Inspecting breasts while bathing with soap
24-26	4th	married	friends/relatives	no		no	yes	don't know	no	no	no	yes	no	don't know	don't know	yes	no	don't know	don't know	yes	yes	don't know	yes	don't know	yes	no	don't know	yes	don't know	don't know	yes	yes	don't know	don't know	yes	don't know	don't know	yes	yes	don't know	no	don't know	yes	no	don't know	no	don't know	yes	don't know
24-26	4th	unmarried	others	no		no	no	don't know	no	no	no	don't know	no	don't know	don't know	yes	no	don't know	don't know	yes	no	don't know	yes	don't know	yes	no	don't know	yes	don't know	don't know	yes	yes	don't know	don't know	no	don't know	don't know	yes	yes	don't know	no	don't know	yes	no	don't know	no	don't know	no	yes
24-26	Master's	married	social media	yes	mother	no	no	don't know	no	don't know	no	don't know	no	don't know	don't know	yes	yes	don't know	don't know	no	no	don't know	yes	don't know	yes	don't know	yes	yes	don't know	don't know	yes	yes	yes	don't know	don't know	no	don't know	yes	yes	don't know	no	don't know	yes	yes	yes	yes	yes	yes	yes
18-20	1st	unmarried	friends/relatives	no		no	no	don't know	no	don't know	no	don't know	don't know	no	yes	don't know	no	yes	don't know	don't know	don't know	yes	don't know	yes	yes	don't know	don't know	yes	don't know	yes	yes	no	don't know	don't know	don't know	no	no	no	no	yes	no	don't know	yes	no	don't know	no	no	don't know	don't know
18-20	1st	unmarried	doctors	no		no	no	don't know	no	don't know	yes	don't know	don't know	don't know	yes	no	no	don't know	yes	yes	don't know	no	don't know	yes	no	yes	don't know	don't know	no	yes	yes	no	don't know	don't know	don't know	no	no	yes	no	yes	no	don't know	yes	no	yes	no	don't know	no	no
18-20	1st	unmarried	others	no		don't know	no	don't know	no	don't know	yes	don't know	don't know	no	yes	no	no	yes	no	yes	don't know	no	don't know	yes	no	yes	don't know	yes	don't know	no	no	no	don't know	yes	don't know	don't know	no	yes	no	yes	no	don't know	yes	no	don't know	yes	don't know	don't know	no
18-20	1st	unmarried	social media	no		no	no	don't know	no	don't know	yes	yes	don't know	no	no	no	no	no	don't know	don't know	don't know	no	don't know	no	don't know	don't know	don't know	yes	don't know	no	no	no	don't know	no	no	yes	don't know	don't know	no	no	yes	no	don't know	no	don't know	don't know	yes	no	don't know
18-20	1st	unmarried	social media	no		yes	no	no	no	don't know	yes	don't know	don't know	no	don't know	no	don't know	yes	don't know	don't know	don't know	no	don't know	no	don't know	don't know	don't know	yes	don't know	yes	no	no	don't know	yes	yes	don't know	no	don't know	don't know	yes	no	yes	don't know	no	no	don't know	no	don't know	no
18-20	1st	unmarried	social media	no		yes	no	yes	no	don't know	no	yes	don't know	no	yes	no	don't know	no	yes	don't know	yes	don't know	yes	yes	don't know	don't know	no	no	yes	yes	no	no	don't know	yes	yes	don't know	no	don't know	no	yes	no	yes	don't know	no	don't know	yes	don't know	no	no
18-20	1st	unmarried	social media	no		don't know	no	no	no	yes	no	don't know	don't know	no	yes	don't know	don't know	yes	no	don't know	yes	don't know	yes	yes	no	don't know	don't know	yes	yes	yes	no	no	don't know	yes	yes	don't know	no	don't know	no	yes	don't know	yes	don't know	no	no	don't know	no	don't know	yes
18-20	1st	unmarried	friends/relatives	yes	aunt	don't know	no	don't know	no	don't know	no	don't know	don't know	no	no	don't know	don't know	don't know	no	yes	don't know	don't know	don't know	yes	no	no	no	yes	yes	don't know	no	no	no	yes	don't know	yes	don't know	yes	yes	no	yes	no	don't know	yes	yes	yes	yes	yes	yes
18-20	1st	unmarried	friends/relatives	no		don't know	don't know	don't know	no	don't know	no	don't know	don't know	no	no	don't know	don't know	yes	yes	don't know	yes	yes	don't know	yes	no	don't know	no	don't know	yes	don't know	no	yes	no	yes	don't know	yes	don't know	yes	no	yes	no	yes	don't know	no	don't know	don't know	no	don't know	no
18-20	1st	unmarried	friends/relatives	no		no	don't know	don't know	no	don't know	don't know	yes	don't know	don't know	no	don't know	don't know	yes	don't know	yes	don't know	yes	don't know	no	yes	yes	don't know	yes	yes	yes	no	no	no	yes	don't know	yes	don't know	yes	no	yes	don't know	yes	don't know	no	don't know	no	don't know	no	yes
18-20	1st	unmarried	health campaign	no		no	don't know	don't know	no	no	don't know	no	don't know	don't know	no	don't know	yes	don't know	don't know	yes	don't know	yes	don't know	no	don't know	yes	no	don't know	yes	yes	no	no	no	yes	don't know	yes	don't know	yes	don't know	yes	don't know	yes	don't know	no	no	no	yes	no	no
18-20	1st	unmarried	health campaign	no		no	don't know	no	yes	no	don't know	no	no	no	no	don't know	yes	don't know	don't know	don't know	don't know	yes	don't know	no	don't know	yes	no	yes	yes	yes	no	no	no	yes	yes	don't know	don't know	yes	no	no	yes	no	don't know	no	no	no	don't know	don't know	don't know
18-20	1st	unmarried	health campaign	no		no	don't know	yes	don't know	no	don't know	no	no	don't know	no	don't know	yes	don't know	no	no	yes	yes	don't know	no	yes	don't know	no	yes	yes	yes	no	no	don't know	yes	don't know	yes	don't know	yes	yes	no	don't know	no	don't know	no	don't know	don't know	no	no	no
18-20	1st	unmarried	health campaign	no		no	don't know	yes	don't know	yes	don't know	yes	don't know	yes	don't know	don't know	yes	don't know	no	no	yes	yes	don't know	no	yes	don't know	no	yes	yes	yes	no	yes	don't know	yes	don't know	yes	don't know	yes	yes	no	don't know	no	don't know	no	don't know	don't know	yes	no	don't know
18-20	1st	unmarried	doctors	no		no	don't know	yes	no	yes	don't know	no	don't know	yes	don't know	don't know	no	don't know	no	yes	yes	yes	don't know	no	no	no	no	no	yes	yes	no	no	don't know	yes	don't know	yes	don't know	yes	don't know	yes	don't know	yes	don't know	no	don't know	no	no	don't know	don't know
18-20	1st	unmarried	doctors	yes	aunt	don't know	don't know	don't know	don't know	yes	don't know	yes	yes	don't know	don't know	yes	no	don't know	no	yes	no	yes	don't know	no	don't know	yes	don't know	don't know	yes	yes	yes	no	yes	no	no	yes	don't know	yes	yes	no	don't know	no	yes	yes	yes	yes	yes	yes	yes
18-20	1st	unmarried	others	no		don't know	don't know	don't know	don't know	yes	yes	don't know	don't know	no	don't know	no	don't know	yes	don't know	don't know	yes	don't know	no	no	don't know	yes	don't know	don't know	yes	yes	don't know	no	yes	no	yes	don't know	don't know	yes	don't know	yes	don't know	yes	don't know	no	no	don't know	no	yes	don't know
18-20	1st	unmarried	others	no		don't know	don't know	don't know	don't know	yes	yes	don't know	no	no	don't know	no	yes	no	don't know	don't know	don't know	yes	no	no	don't know	yes	don't know	don't know	yes	yes	don't know	no	yes	no	don't know	yes	don't know	yes	don't know	yes	don't know	yes	don't know	no	don't know	no	don't know	don't know	don't know
18-20	1st	unmarried	health campaign	no		yes	don't know	don't know	don't know	yes	yes	don't know	yes	yes	yes	don't know	don't know	no	yes	don't know	don't know	yes	yes	no	don't know	yes	don't know	yes	yes	yes	yes	yes	don't know	no	don't know	yes	don't know	don't know	yes	no	don't know	no	yes	no	no	no	don't know	don't know	don't know
18-20	1st	unmarried	health campaign	yes	sister/cousin	yes	no	don't know	don't know	yes	yes	don't know	don't know	don't know	yes	don't know	don't know	yes	don't know	don't know	yes	yes	don't know	yes	don't know	yes	don't know	no	yes	don't know	yes	no	don't know	no	don't know	yes	don't know	don't know	yes	no	don't know	no	don't know	yes	yes	yes	yes	yes	yes
18-20	1st	unmarried	health campaign	no		yes	no	don't know	don't know	yes	yes	don't know	don't know	yes	yes	don't know	yes	yes	don't know	don't know	yes	yes	don't know	don't know	yes	don't know	yes	yes	yes	no	yes	yes	don't know	no	don't know	yes	don't know	yes	yes	no	don't know	no	yes	no	no	no	no	don't know	don't know
18-20	1st	unmarried	health campaign	yes	aunt	yes	no	no	don't know	yes	yes	don't know	don't know	don't know	yes	no	yes	don't know	yes	don't know	no	yes	don't know	don't know	yes	don't know	yes	yes	yes	don't know	yes	yes	no	no	don't know	yes	no	don't know	no	yes	don't know	yes	don't know	yes	yes	yes	yes	yes	yes
18-20	1st	unmarried	health campaign	no		yes	no	no	don't know	yes	don't know	yes	yes	don't know	yes	don't know	no	don't know	yes	don't know	yes	yes	don't know	don't know	yes	don't know	yes	yes	yes	don't know	don't know	yes	no	no	don't know	yes	don't know	yes	don't know	yes	don't know	yes	don't know	no	no	no	no	don't know	don't know
18-20	1st	unmarried	friends/relatives	no		yes	no	no	don't know	don't know	yes	no	no	don't know	don't know	yes	yes	no	yes	don't know	don't know	yes	don't know	don't know	no	don't know	yes	yes	yes	don't know	don't know	yes	yes	no	yes	don't know	don't know	yes	don't know	yes	don't know	yes	don't know	no	no	don't know	don't know	no	don't know
18-20	1st	unmarried	friends/relatives	no		yes	no	yes	no	don't know	yes	don't know	no	don't know	don't know	yes	yes	no	yes	don't know	yes	yes	don't know	don't know	don't know	don't know	yes	yes	yes	no	don't know	yes	don't know	no	no	yes	don't know	don't know	don't know	yes	don't know	yes	don't know	no	no	no	no	don't know	don't know
18-20	1st	unmarried	friends/relatives	no		yes	no	don't know	no	yes	no	don't know	no	don't know	yes	don't know	yes	no	yes	don't know	yes	yes	don't know	don't know	don't know	don't know	yes	yes	yes	don't know	don't know	yes	don't know	don't know	no	yes	don't know	don't know	don't know	yes	don't know	yes	don't know	no	yes	no	no	no	don't know
18-20	1st	unmarried	friends/relatives	yes	aunt	yes	no	don't know	no	yes	no	don't know	no	no	no	yes	don't know	no	yes	don't know	yes	yes	don't know	don't know	don't know	don't know	no	yes	yes	don't know	don't know	yes	don't know	don't know	no	yes	don't know	don't know	don't know	yes	don't know	yes	don't know	yes	yes	yes	yes	yes	yes
18-20	1st	unmarried	friends/relatives	no		don't know	no	no	no	yes	yes	don't know	yes	no	don't know	don't know	don't know	yes	don't know	no	yes	yes	no	don't know	don't know	don't know	no	don't know	yes	don't know	don't know	yes	don't know	don't know	no	yes	don't know	yes	yes	don't know	don't know	don't know	yes	no	don't know	no	no	don't know	yes
18-20	1st	unmarried	social media	no		yes	yes	don't know	yes	don't know	yes	yes	yes	yes	don't know	don't know	yes	yes	don't know	yes	don't know	yes	don't know	don't know	yes	don't know	don't know	don't know	yes	yes	yes	don't know	no	don't know	no	no	don't know	yes	no	don't know	yes	don't know	yes	no	no	no	no	don't know	don't know
18-20	1st	unmarried	doctors	no		yes	don't know	no	yes	yes	yes	no	no	don't know	no	don't know	no	yes	don't know	no	don't know	don't know	yes	yes	don't know	don't know	don't know	don't know	yes	no	yes	don't know	no	don't know	don't know	yes	don't know	yes	don't know	don't know	yes	don't know	don't know	no	don't know	yes	yes	don't know	don't know
18-20	1st	unmarried	doctors	no		yes	don't know	don't know	no	yes	no	no	no	don't know	yes	don't know	no	don't know	don't know	no	yes	don't know	yes	yes	don't know	don't know	don't know	don't know	don't know	yes	yes	don't know	no	don't know	don't know	yes	don't know	yes	no	don't know	yes	don't know	yes	no	don't know	don't know	don't know	yes	no
18-20	1st	unmarried	others	no		yes	don't know	don't know	no	yes	yes	yes	no	don't know	yes	don't know	no	don't know	don't know	no	don't know	don't know	don't know	yes	don't know	don't know	don't know	don't know	don't know	yes	yes	don't know	no	don't know	no	yes	don't know	yes	don't know	don't know	yes	don't know	yes	no	no	don't know	don't know	no	no
18-20	1st	unmarried	friends/relatives	no		yes	don't know	don't know	no	yes	yes	don't know	no	don't know	don't know	yes	don't know	don't know	yes	no	don't know	don't know	don't know	don't know	don't know	don't know	don't know	don't know	don't know	yes	yes	don't know	no	don't know	no	yes	don't know	yes	don't know	don't know	yes	don't know	yes	no	yes	don't know	no	don't know	don't know
18-20	1st	unmarried	friends/relatives	yes	sister/cousin	yes	don't know	don't know	no	yes	yes	yes	no	don't know	no	yes	don't know	don't know	don't know	no	don't know	don't know	don't know	yes	no	don't know	yes	don't know	don't know	don't know	yes	don't know	don't know	yes	don't know	yes	don't know	no	no	yes	yes	yes	don't know	yes	yes	yes	yes	yes	yes
18-20	1st	unmarried	friends/relatives	no		yes	don't know	no	yes	yes	yes	yes	no	don't know	don't know	yes	don't know	don't know	don't know	don't know	don't know	don't know	yes	yes	yes	don't know	yes	don't know	don't know	don't know	yes	don't know	yes	yes	yes	don't know	don't know	no	don't know	yes	don't know	yes	don't know	no	no	no	don't know	yes	don't know
18-20	1st	unmarried	health campaign	no		yes	don't know	don't know	yes	yes	yes	yes	don't know	don't know	yes	yes	no	don't know	yes	no	don't know	don't know	don't know	yes	yes	yes	don't know	don't know	don't know	don't know	yes	don't know	don't know	yes	no	yes	don't know	no	no	yes	yes	don't know	don't know	no	no	yes	don't know	no	don't know
18-20	1st	unmarried	friends/relatives	no		no	don't know	yes	yes	don't know	don't know	yes	don't know	don't know	yes	yes	don't know	don't know	don't know	no	don't know	don't know	yes	don't know	yes	don't know	don't know	don't know	don't know	don't know	don't know	yes	don't know	yes	no	yes	don't know	no	no	yes	yes	don't know	don't know	no	no	don't know	yes	don't know	don't know
18-20	1st	unmarried	friends/relatives	no		no	don't know	yes	don't know	no	don't know	yes	don't know	don't know	don't know	yes	don't know	don't know	don't know	no	don't know	yes	yes	no	no	yes	don't know	don't know	don't know	yes	don't know	yes	don't know	yes	no	yes	don't know	yes	no	yes	yes	don't know	don't know	no	no	yes	no	don't know	yes
18-20	1st	unmarried	social media	yes	mother	yes	don't know	yes	don't know	yes	don't know	no	don't know	don't know	don't know	yes	don't know	don't know	don't know	don't know	don't know	don't know	don't know	yes	no	yes	don't know	no	don't know	yes	yes	don't know	don't know	yes	no	yes	don't know	no	no	yes	don't know	yes	don't know	yes	yes	yes	yes	yes	yes
18-20	1st	unmarried	health campaign	no		no	don't know	don't know	don't know	don't know	don't know	no	don't know	yes	don't know	don't know	don't know	don't know	yes	yes	don't know	don't know	don't know	yes	no	yes	don't know	no	don't know	don't know	yes	don't know	don't know	yes	no	yes	don't know	no	don't know	yes	don't know	yes	don't know	no	no	no	don't know	no	don't know
18-20	1st	unmarried	health campaign	no		no	don't know	don't know	no	don't know	don't know	no	don't know	don't know	don't know	don't know	don't know	don't know	yes	don't know	don't know	don't know	yes	don't know	no	yes	don't know	don't know	don't know	no	yes	don't know	yes	yes	no	yes	don't know	no	don't know	yes	don't know	yes	don't know	no	don't know	don't know	no	no	yes
18-20	1st	unmarried	health campaign	no		no	yes	don't know	no	don't know	don't know	don't know	don't know	don't know	don't know	don't know	don't know	don't know	yes	yes	don't know	don't know	yes	yes	yes	don't know	yes	don't know	don't know	don't know	yes	don't know	yes	don't know	no	yes	don't know	no	don't know	yes	don't know	yes	don't know	no	no	no	don't know	yes	don't know
18-20	1st	unmarried	social media	no		yes	yes	don't know	don't know	don't know	don't know	don't know	yes	no	don't know	don't know	don't know	don't know	yes	yes	don't know	yes	don't know	yes	yes	don't know	yes	don't know	don't know	no	don't know	don't know	yes	yes	no	yes	don't know	no	don't know	yes	don't know	yes	don't know	no	yes	no	no	no	don't know
18-20	1st	unmarried	social media	yes	grandmother	no	yes	don't know	don't know	don't know	don't know	don't know	yes	no	don't know	don't know	yes	don't know	yes	don't know	don't know	yes	don't know	yes	no	yes	don't know	no	don't know	no	don't know	don't know	don't know	yes	no	yes	don't know	no	yes	no	don't know	no	yes	yes	yes	yes	yes	yes	yes
18-20	1st	unmarried	social media	no		no	yes	don't know	don't know	don't know	don't know	yes	don't know	no	no	don't know	yes	don't know	yes	don't know	yes	yes	don't know	don't know	no	yes	don't know	don't know	don't know	don't know	yes	don't know	don't know	yes	no	yes	don't know	no	no	no	yes	no	don't know	no	yes	don't know	yes	don't know	don't know
18-20	1st	unmarried	social media	yes	sister/cousin	don't know	yes	don't know	don't know	don't know	don't know	yes	don't know	no	no	no	yes	yes	don't know	yes	don't know	yes	don't know	yes	no	yes	don't know	don't know	no	don't know	yes	don't know	don't know	yes	no	yes	don't know	no	don't know	no	yes	no	don't know	yes	yes	yes	yes	yes	yes
18-20	1st	unmarried	social media	yes	aunt	don't know	yes	don't know	don't know	don't know	don't know	yes	don't know	no	no	don't know	yes	don't know	don't know	no	yes	don't know	yes	yes	yes	don't know	yes	don't know	don't know	don't know	yes	don't know	yes	yes	no	yes	yes	no	don't know	no	yes	no	don't know	yes	yes	yes	yes	yes	yes
18-20	1st	unmarried	social media	no		don't know	no	yes	no	don't know	yes	yes	don't know	no	no	no	yes	yes	don't know	yes	don't know	don't know	don't know	don't know	no	yes	don't know	don't know	don't know	don't know	yes	don't know	don't know	yes	no	yes	yes	no	don't know	don't know	yes	don't know	no	no	don't know	no	no	don't know	no
18-20	1st	unmarried	health campaign	no		don't know	no	don't know	no	don't know	yes	yes	don't know	no	no	don't know	yes	yes	don't know	yes	don't know	no	don't know	yes	no	don't know	don't know	no	don't know	don't know	yes	yes	don't know	yes	no	yes	don't know	no	don't know	don't know	yes	don't know	yes	no	no	no	yes	no	don't know
18-20	1st	unmarried	health campaign	yes	sister/cousin	don't know	no	don't know	no	don't know	yes	yes	don't know	no	no	yes	no	yes	don't know	yes	don't know	don't know	don't know	yes	yes	don't know	yes	don't know	don't know	yes	yes	yes	don't know	yes	don't know	don't know	don't know	don't know	no	yes	don't know	yes	yes	yes	yes	yes	yes	yes	yes
18-20	1st	unmarried	doctors	no		don't know	no	don't know	yes	don't know	yes	yes	don't know	no	no	no	yes	don't know	don't know	yes	don't know	don't know	don't know	don't know	don't know	yes	don't know	no	yes	yes	yes	yes	don't know	yes	don't know	yes	don't know	yes	yes	yes	no	yes	don't know	no	don't know	don't know	don't know	no	don't know
18-20	1st	unmarried	friends/relatives	no		don't know	don't know	don't know	yes	don't know	yes	no	don't know	don't know	no	yes	yes	no	don't know	yes	don't know	yes	don't know	yes	don't know	yes	don't know	don't know	don't know	yes	don't know	yes	don't know	don't know	don't know	yes	don't know	yes	don't know	yes	don't know	yes	no	no	don't know	don't know	don't know	don't know	don't know
18-20	1st	unmarried	friends/relatives	no		yes	yes	don't know	don't know	yes	yes	yes	don't know	don't know	no	yes	don't know	yes	don't know	no	don't know	don't know	yes	yes	don't know	yes	don't know	yes	don't know	yes	yes	don't know	don't know	yes	don't know	no	don't know	yes	don't know	yes	yes	yes	no	no	no	no	no	don't know	don't know
18-20	1st	unmarried	social media	no		don't know	yes	don't know	don't know	yes	yes	yes	don't know	don't know	no	yes	don't know	yes	don't know	yes	don't know	yes	don't know	don't know	don't know	yes	don't know	yes	don't know	don't know	yes	don't know	don't know	yes	don't know	don't know	no	don't know	don't know	yes	don't know	yes	yes	no	don't know	no	yes	don't know	don't know
18-20	1st	unmarried	social media	no		don't know	yes	don't know	don't know	don't know	yes	yes	don't know	yes	don't know	yes	yes	no	don't know	no	don't know	yes	don't know	don't know	don't know	yes	don't know	yes	don't know	don't know	yes	don't know	no	yes	don't know	don't know	no	don't know	don't know	yes	don't know	yes	don't know	no	don't know	no	no	no	don't know
18-20	1st	unmarried	doctors	no		don't know	yes	don't know	don't know	don't know	yes	yes	don't know	yes	don't know	don't know	don't know	no	don't know	no	don't know	yes	don't know	don't know	don't know	no	yes	don't know	no	don't know	yes	no	yes	yes	don't know	yes	don't know	yes	yes	don't know	don't know	don't know	yes	no	no	yes	don't know	no	no
18-20	1st	unmarried	friends/relatives	yes	sister/cousin	don't know	yes	don't know	don't know	don't know	yes	yes	don't know	don't know	don't know	don't know	don't know	no	don't know	yes	don't know	no	yes	don't know	don't know	don't know	yes	don't know	don't know	yes	yes	yes	don't know	don't know	no	yes	don't know	yes	yes	don't know	don't know	don't know	yes	yes	yes	yes	yes	yes	yes
18-20	1st	unmarried	friends/relatives	yes	mother	don't know	yes	don't know	don't know	don't know	yes	yes	yes	don't know	don't know	don't know	don't know	no	don't know	yes	don't know	don't know	yes	don't know	yes	don't know	yes	don't know	don't know	yes	yes	no	don't know	yes	no	yes	don't know	yes	yes	yes	don't know	yes	don't know	yes	yes	yes	yes	yes	yes
18-20	1st	unmarried	doctors	no		don't know	yes	don't know	don't know	don't know	yes	yes	don't know	don't know	don't know	don't know	yes	no	yes	don't know	don't know	yes	don't know	don't know	yes	don't know	yes	don't know	yes	don't know	don't know	yes	don't know	yes	no	yes	don't know	yes	don't know	don't know	yes	don't know	yes	no	no	don't know	don't know	don't know	no
18-20	2nd	unmarried	social media	no		yes	don't know	yes	don't know	don't know	yes	don't know	yes	don't know	don't know	don't know	yes	no	don't know	don't know	yes	don't know	yes	don't know	yes	don't know	no	no	don't know	yes	don't know	don't know	don't know	yes	no	yes	don't know	don't know	don't know	don't know	yes	don't know	yes	no	no	no	don't know	don't know	don't know
18-20	2nd	unmarried	social media	no		yes	don't know	yes	don't know	no	yes	don't know	no	no	yes	don't know	yes	don't know	don't know	don't know	yes	don't know	yes	don't know	don't know	don't know	no	don't know	don't know	don't know	don't know	don't know	don't know	yes	no	yes	don't know	no	don't know	yes	don't know	yes	yes	no	no	no	no	don't know	don't know
18-20	2nd	married	friends/relatives	no		don't know	yes	yes	don't know	no	yes	don't know	don't know	don't know	yes	don't know	yes	don't know	don't know	don't know	yes	no	don't know	yes	don't know	don't know	don't know	don't know	don't know	don't know	yes	no	don't know	yes	no	yes	don't know	yes	don't know	no	yes	no	yes	no	don't know	don't know	don't know	don't know	don't know
18-20	2nd	unmarried	friends/relatives	no		don't know	yes	don't know	don't know	no	yes	don't know	don't know	no	yes	don't know	don't know	yes	don't know	don't know	don't know	yes	don't know	yes	yes	don't know	no	don't know	don't know	yes	yes	no	don't know	yes	no	no	no	don't know	don't know	don't know	yes	don't know	yes	no	no	don't know	no	don't know	no
18-20	2nd	unmarried	health campaign	no		don't know	yes	don't know	no	no	yes	don't know	don't know	don't know	yes	don't know	don't know	don't know	yes	don't know	don't know	don't know	don't know	don't know	don't know	don't know	no	don't know	don't know	yes	yes	no	don't know	yes	don't know	no	no	don't know	no	yes	don't know	don't know	don't know	no	don't know	no	don't know	no	don't know
18-20	2nd	unmarried	friends/relatives	yes	sister/cousin	don't know	yes	don't know	no	no	yes	don't know	don't know	no	don't know	don't know	don't know	no	yes	don't know	don't know	don't know	don't know	yes	yes	no	yes	yes	yes	yes	yes	don't know	don't know	don't know	no	yes	don't know	yes	no	yes	don't know	don't know	yes	yes	yes	yes	yes	yes	yes
18-20	2nd	unmarried	friends/relatives	no		no	yes	no	yes	no	don't know	don't know	don't know	don't know	no	yes	don't know	no	don't know	don't know	don't know	don't know	don't know	don't know	yes	no	no	don't know	don't know	don't know	yes	don't know	don't know	don't know	yes	don't know	no	don't know	no	yes	don't know	don't know	no	no	don't know	no	no	no	don't know
18-20	2nd	unmarried	friends/relatives	yes	grandmother	no	yes	no	yes	don't know	don't know	don't know	yes	yes	yes	no	don't know	no	yes	don't know	don't know	don't know	don't know	yes	yes	no	no	don't know	don't know	no	don't know	don't know	don't know	yes	yes	don't know	no	don't know	no	don't know	yes	don't know	no	yes	yes	yes	yes	yes	yes
18-20	2nd	unmarried	friends/relatives	no		no	yes	no	yes	don't know	don't know	don't know	don't know	don't know	yes	don't know	don't know	no	yes	don't know	don't know	don't know	don't know	no	yes	no	no	don't know	don't know	no	don't know	yes	don't know	yes	yes	don't know	no	don't know	no	yes	don't know	yes	yes	no	no	don't know	yes	don't know	no
18-20	2nd	unmarried	friends/relatives	no		no	yes	don't know	yes	don't know	don't know	don't know	yes	yes	yes	don't know	don't know	don't know	don't know	yes	no	don't know	don't know	no	don't know	no	no	don't know	don't know	don't know	yes	yes	don't know	yes	yes	don't know	no	don't know	no	no	yes	no	yes	no	no	yes	don't know	no	don't know
18-20	2nd	unmarried	friends/relatives	no		no	yes	don't know	yes	yes	don't know	don't know	don't know	don't know	don't know	don't know	don't know	don't know	no	yes	don't know	don't know	don't know	no	yes	don't know	no	don't know	don't know	yes	yes	don't know	don't know	yes	don't know	yes	don't know	yes	no	don't know	yes	don't know	yes	no	don't know	no	yes	don't know	don't know
18-20	2nd	unmarried	doctors	no		no	yes	yes	don't know	yes	don't know	don't know	don't know	don't know	don't know	no	don't know	no	no	yes	don't know	don't know	don't know	don't know	don't know	no	no	no	don't know	yes	yes	don't know	don't know	yes	don't know	yes	don't know	yes	yes	don't know	don't know	don't know	yes	no	no	no	no	no	no
18-20	2nd	unmarried	doctors	no		don't know	yes	don't know	yes	yes	don't know	don't know	yes	don't know	yes	no	don't know	no	no	don't know	don't know	don't know	don't know	don't know	yes	no	no	don't know	don't know	yes	yes	don't know	don't know	yes	don't know	yes	don't know	yes	yes	don't know	don't know	don't know	yes	no	don't know	yes	don't know	don't know	don't know
18-20	2nd	unmarried	doctors	no		don't know	yes	no	yes	yes	yes	don't know	yes	yes	don't know	no	don't know	yes	no	yes	don't know	don't know	yes	don't know	yes	don't know	yes	don't know	don't know	yes	yes	don't know	don't know	yes	don't know	yes	don't know	yes	yes	don't know	don't know	don't know	yes	no	don't know	don't know	yes	don't know	no
18-20	2nd	unmarried	doctors	no		don't know	yes	yes	don't know	yes	yes	don't know	don't know	don't know	yes	no	yes	don't know	don't know	yes	don't know	don't know	yes	yes	yes	don't know	yes	don't know	no	no	don't know	yes	don't know	yes	don't know	don't know	no	don't know	don't know	don't know	yes	don't know	yes	no	don't know	no	no	no	don't know
18-20	2nd	unmarried	others	no		don't know	yes	yes	don't know	yes	yes	don't know	yes	no	yes	don't know	don't know	no	don't know	don't know	yes	yes	no	no	no	don't know	yes	no	no	no	don't know	yes	don't know	yes	don't know	don't know	no	don't know	yes	don't know	don't know	don't know	yes	no	yes	no	don't know	don't know	don't know
18-20	2nd	unmarried	health campaign	no		no	don't know	yes	don't know	yes	yes	don't know	don't know	yes	don't know	don't know	don't know	yes	don't know	don't know	yes	yes	don't know	yes	don't know	yes	don't know	don't know	don't know	don't know	yes	don't know	don't know	yes	don't know	don't know	yes	yes	yes	don't know	don't know	don't know	yes	no	don't know	no	don't know	don't know	no
18-20	2nd	unmarried	health campaign	no		no	don't know	yes	don't know	yes	yes	don't know	don't know	don't know	don't know	yes	yes	don't know	don't know	don't know	yes	yes	don't know	no	don't know	yes	don't know	don't know	don't know	yes	yes	don't know	don't know	yes	don't know	don't know	no	don't know	yes	don't know	don't know	don't know	yes	no	no	no	don't know	yes	don't know
18-20	2nd	unmarried	health campaign	yes	aunt	don't know	yes	yes	don't know	yes	yes	don't know	don't know	yes	yes	don't know	yes	don't know	don't know	don't know	yes	yes	don't know	no	don't know	yes	don't know	don't know	yes	yes	yes	don't know	don't know	yes	don't know	don't know	no	don't know	no	yes	yes	yes	yes	yes	yes	yes	yes	yes	yes
18-20	2nd	unmarried	health campaign	yes	grandmother	don't know	yes	yes	yes	yes	yes	don't know	don't know	don't know	no	don't know	yes	don't know	don't know	yes	don't know	yes	don't know	no	don't know	yes	don't know	no	don't know	don't know	yes	don't know	don't know	yes	don't know	don't know	no	don't know	no	yes	don't know	yes	don't know	yes	yes	yes	yes	yes	yes
18-20	2nd	unmarried	health campaign	no		don't know	yes	yes	don't know	yes	don't know	yes	yes	no	yes	don't know	yes	no	don't know	yes	don't know	don't know	don't know	yes	yes	don't know	don't know	don't know	don't know	don't know	don't know	don't know	yes	yes	don't know	yes	don't know	yes	don't know	yes	no	yes	no	no	don't know	no	no	don't know	no
18-20	2nd	unmarried	friends/relatives	yes	aunt	no	yes	yes	don't know	no	no	no	no	yes	don't know	don't know	yes	no	don't know	yes	don't know	yes	don't know	yes	yes	don't know	don't know	don't know	don't know	don't know	don't know	don't know	yes	yes	don't know	don't know	no	don't know	don't know	yes	no	yes	don't know	yes	yes	yes	yes	yes	yes
18-20	2nd	unmarried	friends/relatives	no		no	yes	no	don't know	don't know	don't know	don't know	no	don't know	don't know	yes	don't know	no	don't know	don't know	yes	don't know	don't know	yes	yes	don't know	don't know	don't know	don't know	yes	don't know	don't know	yes	yes	don't know	don't know	no	don't know	don't know	don't know	yes	don't know	don't know	no	don't know	don't know	don't know	no	no
18-20	2nd	unmarried	friends/relatives	no		no	don't know	no	don't know	don't know	don't know	no	no	yes	don't know	yes	don't know	no	don't know	don't know	don't know	don't know	don't know	yes	don't know	don't know	yes	don't know	don't know	yes	don't know	don't know	don't know	yes	yes	don't know	no	don't know	don't know	no	yes	no	don't know	no	don't know	no	yes	no	yes
18-20	2nd	unmarried	friends/relatives	no		yes	no	don't know	don't know	yes	don't know	no	no	no	yes	don't know	yes	no	yes	don't know	don't know	don't know	don't know	yes	don't know	don't know	no	don't know	don't know	yes	don't know	don't know	don't know	yes	don't know	don't know	no	don't know	don't know	no	yes	no	don't know	no	yes	no	don't know	no	no
18-20	2nd	unmarried	friends/relatives	no		yes	don't know	yes	don't know	yes	don't know	no	no	no	no	don't know	don't know	don't know	yes	don't know	don't know	don't know	don't know	yes	don't know	don't know	no	don't know	don't know	don't know	don't know	don't know	yes	yes	don't know	don't know	no	don't know	don't know	yes	no	don't know	don't know	no	no	no	don't know	no	yes
18-20	2nd	unmarried	doctors	no		yes	no	don't know	don't know	don't know	don't know	yes	yes	yes	no	don't know	yes	don't know	yes	don't know	don't know	don't know	yes	don't know	yes	don't know	yes	don't know	don't know	no	don't know	no	don't know	yes	don't know	don't know	no	don't know	don't know	yes	no	don't know	yes	no	don't know	yes	no	no	no
18-20	2nd	unmarried	social media	yes	sister/cousin	yes	yes	don't know	don't know	yes	yes	don't know	yes	no	no	yes	yes	don't know	yes	don't know	don't know	don't know	yes	don't know	yes	don't know	yes	don't know	no	don't know	yes	don't know	don't know	yes	yes	don't know	don't know	don't know	no	yes	no	don't know	yes	yes	yes	yes	yes	yes	yes
18-20	2nd	unmarried	social media	no		yes	yes	don't know	don't know	yes	yes	don't know	yes	no	don't know	no	no	yes	no	don't know	don't know	don't know	yes	yes	no	yes	don't know	no	don't know	don't know	yes	don't know	yes	yes	don't know	don't know	don't know	yes	don't know	don't know	yes	don't know	no	no	don't know	don't know	no	yes	don't know
18-20	2nd	married	social media	no		don't know	yes	don't know	don't know	yes	yes	don't know	yes	no	don't know	no	no	yes	no	don't know	don't know	don't know	yes	yes	no	yes	don't know	don't know	don't know	don't know	yes	don't know	don't know	yes	don't know	don't know	don't know	yes	don't know	don't know	yes	don't know	no	no	no	no	don't know	don't know	no
18-20	2nd	unmarried	health campaign	no		don't know	yes	don't know	don't know	yes	no	yes	don't know	don't know	don't know	don't know	no	yes	no	don't know	don't know	don't know	yes	don't know	yes	don't know	yes	don't know	don't know	don't know	yes	don't know	don't know	yes	don't know	don't know	don't know	yes	don't know	yes	don't know	yes	don't know	no	don't know	no	no	don't know	don't know
18-20	2nd	unmarried	health campaign	no		no	don't know	don't know	no	yes	no	yes	don't know	don't know	don't know	yes	no	yes	no	don't know	yes	don't know	yes	don't know	yes	don't know	yes	don't know	don't know	no	don't know	don't know	don't know	don't know	yes	don't know	no	don't know	don't know	don't know	yes	don't know	yes	no	don't know	no	yes	yes	don't know
18-20	2nd	unmarried	health campaign	no		yes	don't know	don't know	no	no	no	yes	don't know	don't know	don't know	yes	don't know	yes	no	don't know	yes	don't know	yes	don't know	don't know	yes	don't know	no	yes	don't know	yes	don't know	don't know	don't know	yes	don't know	no	don't know	don't know	yes	don't know	yes	don't know	no	no	no	don't know	don't know	no
18-20	2nd	unmarried	health campaign	no		yes	don't know	no	no	no	no	yes	don't know	don't know	don't know	don't know	yes	don't know	yes	don't know	don't know	don't know	yes	yes	don't know	yes	don't know	don't know	yes	don't know	yes	don't know	yes	don't know	yes	don't know	no	don't know	yes	don't know	yes	don't know	no	no	don't know	no	no	don't know	don't know
18-20	2nd	unmarried	health campaign	no		yes	don't know	no	yes	no	yes	don't know	no	don't know	don't know	don't know	don't know	don't know	yes	yes	don't know	no	yes	yes	don't know	yes	don't know	don't know	yes	don't know	yes	don't know	don't know	don't know	yes	don't know	no	don't know	yes	don't know	yes	don't know	don't know	no	no	don't know	don't know	don't know	yes
18-20	2nd	unmarried	health campaign	yes	mother	yes	don't know	no	yes	no	yes	don't know	yes	don't know	yes	don't know	don't know	don't know	yes	don't know	don't know	yes	yes	don't know	yes	don't know	yes	don't know	don't know	don't know	yes	don't know	don't know	yes	no	don't know	no	don't know	yes	don't know	yes	don't know	no	yes	yes	yes	yes	yes	yes
18-20	2nd	unmarried	health campaign	no		yes	don't know	no	yes	don't know	yes	don't know	yes	don't know	yes	don't know	yes	don't know	no	don't know	yes	yes	don't know	don't know	yes	don't know	yes	don't know	don't know	yes	don't know	don't know	don't know	yes	no	yes	don't know	yes	don't know	don't know	yes	don't know	yes	no	don't know	no	don't know	don't know	no
18-20	2nd	unmarried	health campaign	no		yes	don't know	no	no	don't know	yes	don't know	yes	don't know	yes	don't know	yes	don't know	no	don't know	yes	yes	don't know	don't know	yes	don't know	yes	don't know	don't know	yes	don't know	yes	don't know	yes	no	yes	don't know	don't know	don't know	don't know	yes	don't know	yes	no	no	yes	no	no	no
18-20	2nd	unmarried	health campaign	no		yes	don't know	no	no	don't know	yes	don't know	yes	don't know	yes	don't know	yes	don't know	don't know	yes	don't know	don't know	yes	yes	don't know	don't know	don't know	don't know	no	yes	don't know	yes	don't know	don't know	don't know	yes	don't know	yes	don't know	don't know	yes	don't know	yes	no	don't know	don't know	no	don't know	no
18-20	2nd	unmarried	health campaign	no		yes	don't know	don't know	no	don't know	yes	don't know	don't know	don't know	yes	don't know	yes	don't know	don't know	don't know	don't know	yes	don't know	don't know	yes	don't know	don't know	don't know	don't know	don't know	don't know	yes	don't know	yes	don't know	don't know	no	don't know	don't know	don't know	yes	don't know	yes	no	no	yes	no	don't know	no
18-20	2nd	unmarried	friends/relatives	no		yes	don't know	don't know	yes	don't know	yes	yes	don't know	don't know	yes	don't know	don't know	yes	don't know	yes	don't know	yes	don't know	yes	don't know	don't know	don't know	don't know	no	yes	don't know	don't know	yes	yes	don't know	don't know	no	don't know	yes	don't know	don't know	don't know	yes	no	no	no	no	no	don't know
18-20	2nd	unmarried	social media	yes	sister/cousin	don't know	don't know	don't know	yes	don't know	don't know	yes	don't know	don't know	yes	don't know	don't know	no	don't know	yes	don't know	don't know	don't know	yes	don't know	don't know	don't know	don't know	don't know	no	don't know	don't know	don't know	yes	don't know	no	no	don't know	yes	don't know	don't know	don't know	yes	yes	yes	yes	yes	yes	yes
18-20	2nd	unmarried	social media	no		no	don't know	don't know	yes	don't know	no	yes	don't know	don't know	yes	no	don't know	no	don't know	yes	don't know	don't know	don't know	don't know	yes	don't know	don't know	don't know	don't know	yes	don't know	don't know	don't know	yes	don't know	no	no	don't know	yes	don't know	don't know	don't know	yes	no	don't know	yes	don't know	don't know	don't know
18-20	2nd	unmarried	social media	no		no	don't know	don't know	yes	don't know	don't know	yes	don't know	don't know	yes	don't know	don't know	no	don't know	no	don't know	don't know	don't know	don't know	yes	don't know	don't know	don't know	don't know	yes	don't know	don't know	don't know	yes	don't know	no	no	don't know	no	yes	don't know	yes	don't know	no	no	no	don't know	yes	no
18-20	2nd	unmarried	social media	no		no	don't know	don't know	no	don't know	don't know	yes	don't know	yes	don't know	don't know	don't know	no	yes	don't know	don't know	don't know	don't know	don't know	no	don't know	don't know	don't know	don't know	don't know	don't know	don't know	yes	yes	don't know	no	no	don't know	no	yes	don't know	don't know	don't know	no	no	yes	don't know	don't know	don't know
18-20	2nd	married	social media	no		no	don't know	don't know	no	yes	don't know	yes	don't know	don't know	yes	no	yes	no	yes	don't know	don't know	don't know	don't know	don't know	no	don't know	don't know	don't know	no	yes	don't know	don't know	don't know	yes	yes	don't know	no	don't know	don't know	yes	don't know	don't know	no	no	yes	don't know	no	don't know	don't know
18-20	2nd	unmarried	social media	yes	aunt	no	don't know	don't know	no	yes	yes	don't know	yes	don't know	yes	no	yes	don't know	don't know	don't know	don't know	don't know	don't know	yes	no	no	don't know	no	don't know	don't know	don't know	don't know	don't know	yes	don't know	don't know	no	don't know	no	yes	don't know	no	no	yes	yes	yes	yes	yes	yes
18-20	2nd	unmarried	social media	no		don't know	don't know	don't know	don't know	yes	yes	don't know	yes	yes	no	no	yes	no	don't know	don't know	don't know	don't know	don't know	yes	no	no	don't know	don't know	don't know	don't know	don't know	don't know	don't know	yes	don't know	yes	don't know	yes	don't know	yes	don't know	yes	don't know	no	no	no	don't know	don't know	don't know
18-20	2nd	unmarried	social media	no		yes	don't know	don't know	don't know	yes	yes	don't know	yes	no	no	don't know	yes	don't know	don't know	yes	don't know	don't know	don't know	yes	don't know	no	don't know	don't know	no	yes	don't know	yes	don't know	yes	yes	don't know	don't know	yes	yes	don't know	don't know	don't know	yes	no	don't know	don't know	don't know	no	no
18-20	3rd	unmarried	friends/relatives	no		don't know	yes	yes	don't know	yes	yes	don't know	no	no	no	no	yes	don't know	don't know	yes	don't know	don't know	don't know	no	yes	don't know	no	no	don't know	no	don't know	yes	don't know	yes	don't know	yes	don't know	don't know	yes	don't know	don't know	don't know	yes	no	no	no	no	no	no
18-20	3rd	married	friends/relatives	no		don't know	yes	yes	don't know	yes	yes	don't know	no	no	no	no	no	don't know	don't know	yes	don't know	don't know	don't know	no	yes	don't know	don't know	don't know	don't know	no	don't know	yes	don't know	yes	don't know	yes	don't know	yes	no	yes	don't know	yes	don't know	no	don't know	don't know	don't know	don't know	don't know
18-20	3rd	married	friends/relatives	no		yes	yes	yes	don't know	yes	yes	don't know	no	no	no	no	no	yes	don't know	yes	don't know	don't know	don't know	no	don't know	yes	don't know	don't know	don't know	no	don't know	no	don't know	yes	don't know	yes	don't know	yes	no	yes	don't know	yes	no	no	no	don't know	no	don't know	yes
18-20	3rd	married	friends/relatives	no		yes	yes	yes	no	yes	yes	don't know	don't know	yes	don't know	yes	no	yes	don't know	yes	don't know	no	don't know	no	don't know	yes	don't know	don't know	don't know	yes	don't know	no	don't know	yes	don't know	yes	don't know	yes	no	yes	don't know	yes	no	no	no	no	don't know	don't know	don't know
18-20	3rd	unmarried	health campaign	no		yes	yes	yes	no	no	yes	don't know	don't know	don't know	don't know	yes	don't know	don't know	don't know	yes	don't know	yes	don't know	don't know	don't know	yes	no	no	don't know	don't know	yes	no	don't know	yes	don't know	no	don't know	yes	no	don't know	yes	don't know	yes	no	no	no	no	no	no
18-20	3rd	unmarried	health campaign	yes	aunt	yes	yes	yes	no	no	yes	don't know	don't know	no	don't know	yes	don't know	don't know	don't know	no	don't know	yes	don't know	don't know	don't know	yes	don't know	don't know	no	don't know	don't know	no	don't know	yes	yes	don't know	don't know	no	no	don't know	yes	don't know	don't know	yes	yes	yes	yes	yes	yes
18-20	3rd	unmarried	health campaign	yes	aunt	don't know	yes	yes	no	no	yes	don't know	don't know	no	don't know	yes	don't know	don't know	don't know	no	don't know	yes	don't know	don't know	don't know	don't know	don't know	don't know	don't know	yes	don't know	no	don't know	yes	no	yes	don't know	no	no	yes	don't know	yes	don't know	yes	yes	yes	yes	yes	yes
18-20	3rd	unmarried	doctors	no		don't know	yes	yes	no	yes	yes	don't know	yes	don't know	don't know	no	don't know	don't know	don't know	don't know	don't know	yes	don't know	don't know	don't know	don't know	don't know	don't know	don't know	yes	don't know	yes	don't know	yes	yes	don't know	no	don't know	no	no	yes	no	yes	no	don't know	no	don't know	yes	no
18-20	3rd	unmarried	health campaign	no		no	yes	yes	no	yes	yes	don't know	don't know	yes	don't know	no	don't know	don't know	yes	don't know	yes	yes	don't know	yes	don't know	yes	don't know	don't know	don't know	no	yes	don't know	yes	don't know	don't know	don't know	no	don't know	don't know	don't know	yes	don't know	yes	no	don't know	no	no	don't know	no
18-20	3rd	unmarried	social media	no		yes	yes	yes	don't know	yes	don't know	don't know	yes	don't know	don't know	yes	yes	don't know	yes	don't know	don't know	don't know	don't know	yes	don't know	yes	don't know	no	don't know	no	yes	don't know	don't know	don't know	yes	don't know	no	don't know	don't know	don't know	yes	don't know	yes	no	no	no	don't know	no	don't know
18-20	3rd	unmarried	social media	no		no	yes	don't know	don't know	yes	yes	don't know	don't know	don't know	don't know	yes	don't know	yes	don't know	don't know	don't know	don't know	don't know	don't know	don't know	yes	don't know	don't know	no	yes	yes	don't know	don't know	don't know	yes	don't know	no	don't know	no	yes	yes	yes	don't know	no	don't know	don't know	yes	don't know	don't know
21-23	1st	unmarried	friends/relatives	no		no	yes	yes	don't know	don't know	yes	yes	yes	yes	yes	no	don't know	yes	no	don't know	don't know	don't know	don't know	don't know	don't know	yes	don't know	no	don't know	yes	don't know	yes	don't know	don't know	yes	don't know	no	don't know	don't know	don't know	yes	don't know	don't know	no	no	don't know	don't know	don't know	yes
21-23	1st	unmarried	friends/relatives	no		no	no	yes	don't know	don't know	yes	yes	no	yes	don't know	no	no	yes	no	don't know	don't know	yes	yes	don't know	don't know	don't know	don't know	don't know	don't know	yes	don't know	don't know	don't know	don't know	yes	don't know	no	don't know	yes	don't know	don't know	don't know	don't know	no	no	no	don't know	don't know	don't know
21-23	1st	unmarried	doctors	no		no	no	yes	don't know	don't know	yes	don't know	no	yes	don't know	yes	yes	don't know	yes	yes	don't know	don't know	don't know	don't know	don't know	don't know	yes	don't know	don't know	yes	yes	don't know	don't know	don't know	yes	don't know	don't know	yes	no	don't know	yes	don't know	yes	no	no	no	no	don't know	don't know
21-23	1st	unmarried	friends/relatives	no		no	no	yes	don't know	yes	don't know	don't know	no	no	don't know	yes	yes	don't know	don't know	don't know	don't know	yes	don't know	yes	don't know	don't know	don't know	don't know	don't know	yes	no	don't know	yes	don't know	yes	don't know	no	don't know	yes	don't know	yes	don't know	yes	no	don't know	don't know	don't know	no	no
21-23	2nd	unmarried	friends/relatives	yes	aunt	no	no	yes	don't know	yes	yes	yes	don't know	yes	don't know	yes	yes	don't know	don't know	don't know	no	no	don't know	don't know	don't know	no	don't know	don't know	no	yes	yes	don't know	yes	don't know	yes	don't know	no	don't know	don't know	no	yes	no	no	yes	yes	yes	yes	yes	yes
21-23	2nd	unmarried	friends/relatives	no		no	no	yes	don't know	yes	yes	don't know	don't know	don't know	don't know	yes	yes	don't know	don't know	don't know	yes	no	don't know	don't know	don't know	no	don't know	don't know	don't know	yes	don't know	don't know	don't know	don't know	yes	don't know	no	don't know	don't know	no	yes	no	no	no	don't know	don't know	don't know	don't know	yes
21-23	2nd	unmarried	friends/relatives	yes	sister/cousin	yes	no	yes	don't know	yes	yes	don't know	don't know	yes	don't know	yes	yes	don't know	don't know	don't know	yes	no	don't know	don't know	don't know	no	don't know	don't know	don't know	yes	don't know	don't know	don't know	don't know	yes	don't know	no	don't know	don't know	no	yes	no	no	yes	yes	yes	yes	yes	yes
21-23	2nd	unmarried	friends/relatives	no		don't know	no	yes	don't know	yes	no	don't know	don't know	no	yes	don't know	no	don't know	don't know	don't know	yes	no	don't know	don't know	don't know	don't know	yes	no	don't know	yes	don't know	don't know	yes	don't know	yes	don't know	no	don't know	don't know	yes	no	no	yes	no	yes	no	don't know	no	no
21-23	2nd	unmarried	health campaign	no		yes	yes	yes	don't know	yes	no	no	don't know	no	no	don't know	yes	don't know	yes	no	don't know	no	yes	don't know	yes	no	no	don't know	don't know	yes	don't know	yes	don't know	don't know	yes	don't know	don't know	don't know	no	yes	no	don't know	don't know	no	yes	no	don't know	don't know	don't know
21-23	2nd	unmarried	friends/relatives	no		don't know	yes	yes	don't know	yes	no	yes	don't know	don't know	yes	yes	yes	don't know	don't know	no	don't know	yes	don't know	don't know	yes	no	don't know	yes	don't know	no	don't know	don't know	don't know	don't know	yes	don't know	no	don't know	no	yes	no	yes	don't know	no	don't know	no	don't know	no	no
21-23	2nd	unmarried	friends/relatives	yes	sister/cousin	don't know	don't know	yes	yes	yes	no	yes	don't know	don't know	yes	yes	yes	don't know	don't know	no	don't know	yes	don't know	don't know	don't know	no	yes	yes	don't know	don't know	don't know	don't know	don't know	don't know	yes	don't know	no	don't know	yes	don't know	don't know	don't know	yes	yes	yes	yes	yes	yes	yes
21-23	2nd	unmarried	friends/relatives	no		don't know	don't know	no	yes	don't know	no	yes	don't know	don't know	yes	yes	don't know	yes	no	no	don't know	yes	don't know	don't know	yes	no	yes	yes	don't know	don't know	don't know	don't know	don't know	don't know	yes	don't know	no	don't know	yes	don't know	don't know	don't know	yes	yes	yes	yes	yes	yes	yes
21-23	2nd	unmarried	friends/relatives	no		don't know	don't know	no	yes	don't know	no	yes	don't know	don't know	don't know	yes	no	don't know	no	no	don't know	yes	don't know	don't know	yes	no	don't know	yes	don't know	don't know	don't know	don't know	yes	don't know	yes	don't know	no	don't know	yes	don't know	don't know	don't know	yes	yes	yes	yes	yes	yes	yes
21-23	2nd	unmarried	friends/relatives	no		don't know	don't know	no	yes	don't know	no	yes	don't know	yes	don't know	don't know	yes	no	no	no	don't know	yes	don't know	don't know	don't know	no	don't know	yes	don't know	don't know	don't know	don't know	yes	don't know	yes	don't know	no	don't know	yes	don't know	no	don't know	no	no	don't know	don't know	don't know	no	no
21-23	2nd	unmarried	friends/relatives	no		don't know	don't know	don't know	don't know	don't know	no	yes	don't know	don't know	don't know	don't know	yes	no	don't know	don't know	don't know	no	yes	don't know	yes	yes	don't know	yes	don't know	don't know	don't know	yes	don't know	don't know	yes	don't know	no	don't know	yes	no	no	no	yes	yes	yes	yes	yes	yes	yes
21-23	2nd	unmarried	friends/relatives	no		don't know	don't know	no	don't know	yes	no	don't know	don't know	no	don't know	don't know	don't know	no	no	yes	don't know	no	don't know	don't know	don't know	yes	don't know	yes	don't know	don't know	don't know	yes	don't know	yes	yes	don't know	no	don't know	yes	no	yes	no	don't know	no	no	don't know	don't know	no	no
21-23	2nd	unmarried	friends/relatives	no		yes	no	don't know	don't know	yes	no	don't know	don't know	no	don't know	don't know	don't know	no	no	yes	don't know	no	don't know	yes	don't know	yes	don't know	yes	don't know	no	don't know	yes	don't know	yes	don't know	don't know	no	don't know	yes	no	don't know	no	don't know	no	no	no	don't know	don't know	don't know
21-23	2nd	unmarried	friends/relatives	yes	grandmother	yes	yes	no	don't know	yes	no	don't know	yes	don't know	don't know	don't know	don't know	don't know	no	yes	don't know	no	don't know	yes	don't know	yes	don't know	yes	don't know	don't know	yes	don't know	don't know	yes	don't know	yes	don't know	yes	yes	don't know	don't know	don't know	yes	yes	yes	yes	yes	yes	yes
21-23	2nd	unmarried	doctors	no		yes	no	don't know	don't know	yes	yes	don't know	yes	don't know	don't know	don't know	yes	no	no	no	don't know	no	don't know	don't know	don't know	yes	don't know	no	don't know	no	don't know	yes	don't know	yes	don't know	yes	don't know	yes	yes	don't know	don't know	don't know	yes	no	yes	don't know	don't know	don't know	don't know
21-23	2nd	unmarried	doctors	no		yes	no	don't know	don't know	yes	no	don't know	don't know	don't know	yes	don't know	yes	don't know	don't know	no	don't know	no	don't know	don't know	yes	no	don't know	no	don't know	don't know	don't know	don't know	yes	yes	don't know	yes	don't know	yes	no	don't know	yes	don't know	yes	no	don't know	don't know	don't know	no	yes
21-23	2nd	unmarried	social media	no		don't know	don't know	don't know	don't know	no	yes	don't know	don't know	don't know	yes	don't know	yes	no	don't know	yes	no	no	don't know	don't know	don't know	don't know	don't know	don't know	no	don't know	yes	don't know	yes	yes	don't know	yes	don't know	yes	no	don't know	yes	don't know	yes	no	no	no	don't know	don't know	don't know
21-23	2nd	unmarried	doctors	no		don't know	don't know	don't know	don't know	yes	yes	don't know	don't know	don't know	yes	don't know	no	no	yes	don't know	no	no	don't know	yes	don't know	no	yes	don't know	don't know	don't know	don't know	don't know	don't know	yes	don't know	yes	don't know	yes	don't know	yes	don't know	yes	no	yes	yes	yes	yes	yes	yes
21-23	2nd	unmarried	others	no		don't know	don't know	yes	don't know	yes	don't know	don't know	don't know	don't know	don't know	yes	don't know	no	yes	no	no	no	yes	don't know	yes	no	yes	don't know	no	don't know	don't know	don't know	don't know	yes	don't know	yes	don't know	yes	don't know	yes	don't know	yes	don't know	no	no	don't know	no	don't know	no
21-23	2nd	unmarried	friends/relatives	no		yes	don't know	don't know	don't know	no	yes	don't know	yes	don't know	no	no	yes	don't know	yes	no	no	no	yes	no	yes	don't know	don't know	don't know	don't know	no	don't know	don't know	don't know	yes	don't know	yes	don't know	yes	don't know	don't know	yes	don't know	yes	no	yes	don't know	don't know	don't know	don't know
21-23	2nd	unmarried	doctors	yes	grandmother	no	don't know	don't know	don't know	yes	don't know	don't know	yes	don't know	yes	no	no	don't know	yes	no	no	yes	don't know	don't know	don't know	don't know	don't know	don't know	don't know	don't know	don't know	don't know	don't know	yes	don't know	no	don't know	don't know	don't know	no	yes	no	no	yes	yes	yes	yes	yes	yes
21-23	2nd	unmarried	health campaign	no		no	don't know	don't know	don't know	yes	don't know	don't know	yes	don't know	yes	no	don't know	don't know	yes	don't know	don't know	yes	don't know	yes	don't know	don't know	don't know	don't know	don't know	don't know	don't know	don't know	don't know	yes	yes	don't know	don't know	yes	don't know	no	yes	no	no	no	no	no	no	no	no
21-23	2nd	unmarried	health campaign	no		no	don't know	no	don't know	yes	don't know	yes	don't know	don't know	no	no	don't know	don't know	yes	don't know	don't know	no	don't know	yes	don't know	don't know	don't know	don't know	don't know	don't know	don't know	don't know	don't know	yes	yes	don't know	don't know	no	no	yes	don't know	yes	don't know	no	don't know	don't know	don't know	no	no
21-23	2nd	unmarried	health campaign	no		no	don't know	no	no	don't know	don't know	yes	don't know	don't know	no	don't know	don't know	no	yes	don't know	don't know	no	yes	no	don't know	don't know	don't know	yes	don't know	don't know	don't know	don't know	yes	yes	yes	don't know	don't know	yes	no	yes	don't know	yes	don't know	no	no	no	no	no	yes
21-23	2nd	unmarried	health campaign	no		no	yes	no	no	don't know	don't know	yes	don't know	don't know	no	don't know	no	don't know	yes	don't know	don't know	no	yes	don't know	yes	don't know	don't know	don't know	don't know	don't know	yes	don't know	don't know	yes	don't know	yes	don't know	yes	yes	don't know	don't know	don't know	yes	no	don't know	don't know	don't know	don't know	don't know
21-23	2nd	unmarried	health campaign	no		no	no	no	yes	don't know	don't know	yes	yes	yes	yes	don't know	don't know	yes	no	don't know	don't know	yes	don't know	no	yes	don't know	don't know	don't know	don't know	don't know	don't know	yes	don't know	yes	don't know	yes	don't know	no	no	yes	don't know	yes	don't know	no	no	don't know	no	no	no
21-23	2nd	unmarried	health campaign	yes	grandmother	yes	no	no	no	don't know	don't know	yes	yes	don't know	yes	don't know	yes	don't know	no	don't know	yes	don't know	yes	no	yes	don't know	don't know	don't know	don't know	don't know	yes	yes	don't know	yes	don't know	yes	don't know	no	don't know	don't know	don't know	don't know	yes	yes	yes	yes	yes	yes	yes
21-23	2nd	unmarried	doctors	no		yes	don't know	don't know	yes	don't know	don't know	yes	don't know	yes	don't know	don't know	yes	no	don't know	don't know	no	don't know	don't know	don't know	yes	yes	don't know	yes	no	don't know	don't know	no	don't know	yes	don't know	yes	don't know	yes	no	yes	don't know	yes	don't know	no	no	no	don't know	no	don't know
21-23	3rd	unmarried	health campaign	no		yes	no	yes	don't know	don't know	don't know	yes	don't know	don't know	no	don't know	yes	yes	don't know	don't know	don't know	don't know	yes	yes	don't know	no	don't know	yes	don't know	don't know	don't know	don't know	don't know	yes	yes	don't know	no	yes	no	yes	don't know	yes	don't know	no	no	no	no	yes	don't know
21-23	3rd	unmarried	friends/relatives	no		yes	yes	don't know	don't know	yes	don't know	yes	yes	don't know	no	don't know	no	yes	don't know	don't know	don't know	don't know	yes	yes	yes	no	don't know	don't know	don't know	don't know	don't know	don't know	don't know	yes	don't know	yes	don't know	yes	no	no	yes	no	no	no	no	don't know	don't know	don't know	no
21-23	3rd	unmarried	friends/relatives	no		don't know	don't know	yes	don't know	yes	don't know	yes	don't know	don't know	no	no	no	no	don't know	yes	no	don't know	yes	no	yes	no	yes	don't know	don't know	don't know	yes	don't know	yes	don't know	yes	don't know	no	don't know	no	don't know	yes	don't know	no	no	don't know	don't know	don't know	no	no
21-23	3rd	unmarried	friends/relatives	no		don't know	yes	yes	don't know	yes	don't know	yes	don't know	don't know	no	yes	no	yes	don't know	don't know	no	don't know	yes	no	yes	no	don't know	don't know	don't know	don't know	yes	don't know	yes	don't know	don't know	don't know	no	don't know	no	don't know	yes	don't know	no	no	no	no	no	don't know	don't know
21-23	3rd	unmarried	friends/relatives	no		don't know	yes	yes	don't know	yes	don't know	yes	don't know	yes	yes	don't know	don't know	don't know	don't know	yes	no	don't know	yes	no	don't know	no	don't know	don't know	don't know	don't know	yes	don't know	yes	don't know	don't know	don't know	no	don't know	no	yes	don't know	yes	don't know	no	don't know	don't know	no	don't know	no
21-23	3rd	unmarried	friends/relatives	yes	aunt	don't know	yes	yes	yes	don't know	don't know	yes	don't know	no	no	no	don't know	don't know	no	don't know	no	yes	don't know	no	don't know	yes	don't know	don't know	don't know	yes	don't know	don't know	don't know	don't know	don't know	yes	don't know	yes	don't know	yes	don't know	yes	don't know	yes	yes	yes	yes	yes	yes
21-23	3rd	unmarried	friends/relatives	no		don't know	don't know	yes	yes	don't know	don't know	don't know	yes	no	don't know	no	don't know	don't know	no	don't know	no	yes	don't know	no	don't know	don't know	don't know	don't know	don't know	yes	yes	don't know	don't know	yes	don't know	yes	don't know	no	don't know	yes	don't know	yes	don't know	no	yes	don't know	no	don't know	don't know
21-23	3rd	unmarried	friends/relatives	no		don't know	don't know	yes	yes	don't know	don't know	don't know	yes	no	don't know	no	don't know	don't know	no	no	no	yes	don't know	yes	don't know	don't know	don't know	don't know	don't know	yes	yes	don't know	don't know	yes	don't know	yes	don't know	yes	yes	don't know	don't know	don't know	no	no	don't know	yes	no	no	yes
21-23	3rd	unmarried	health campaign	no		don't know	don't know	yes	yes	don't know	don't know	yes	don't know	don't know	no	don't know	yes	don't know	yes	don't know	no	yes	yes	yes	no	yes	don't know	don't know	don't know	yes	yes	yes	don't know	yes	yes	don't know	don't know	yes	yes	don't know	don't know	don't know	no	no	don't know	don't know	yes	no	don't know
21-23	3rd	unmarried	others	no		don't know	don't know	yes	yes	don't know	don't know	yes	don't know	no	yes	don't know	yes	no	yes	don't know	yes	yes	no	don't know	no	yes	don't know	don't know	don't know	don't know	don't know	don't know	don't know	yes	don't know	yes	don't know	yes	yes	don't know	don't know	don't know	no	no	yes	no	no	no	don't know
21-23	3rd	unmarried	others	no		don't know	no	yes	yes	don't know	don't know	yes	don't know	no	don't know	yes	don't know	no	yes	don't know	yes	yes	no	don't know	don't know	yes	don't know	no	don't know	don't know	don't know	don't know	don't know	yes	no	yes	don't know	yes	yes	don't know	yes	don't know	no	no	don't know	no	no	don't know	no
21-23	3rd	unmarried	friends/relatives	no		no	no	no	yes	don't know	don't know	yes	don't know	yes	don't know	yes	don't know	yes	don't know	don't know	yes	yes	don't know	yes	yes	don't know	yes	don't know	don't know	don't know	yes	don't know	don't know	yes	no	no	don't know	no	yes	don't know	don't know	don't know	no	no	don't know	don't know	don't know	yes	don't know
21-23	3rd	unmarried	health campaign	yes	aunt	no	no	don't know	yes	no	yes	yes	don't know	yes	don't know	no	yes	don't know	yes	don't know	yes	yes	yes	yes	yes	don't know	yes	don't know	no	don't know	yes	don't know	don't know	yes	don't know	yes	don't know	yes	yes	don't know	no	don't know	no	yes	yes	yes	yes	yes	yes
21-23	3rd	unmarried	friends/relatives	no		don't know	no	don't know	yes	don't know	yes	don't know	don't know	no	don't know	yes	don't know	yes	don't know	don't know	yes	yes	don't know	yes	no	yes	no	don't know	don't know	don't know	don't know	yes	don't know	don't know	no	yes	don't know	no	yes	don't know	no	don't know	no	no	don't know	yes	don't know	no	don't know
21-23	3rd	unmarried	friends/relatives	no		don't know	no	don't know	yes	don't know	yes	don't know	yes	no	no	yes	yes	don't know	don't know	yes	don't know	yes	yes	don't know	no	yes	don't know	no	don't know	don't know	don't know	yes	don't know	yes	no	yes	don't know	yes	no	yes	don't know	yes	don't know	no	no	no	no	no	yes
21-23	3rd	unmarried	health campaign	no		don't know	no	don't know	yes	no	yes	don't know	don't know	no	no	yes	don't know	yes	don't know	yes	don't know	don't know	don't know	don't know	no	yes	yes	don't know	don't know	don't know	don't know	don't know	don't know	yes	no	yes	don't know	yes	no	yes	don't know	yes	don't know	no	don't know	don't know	don't know	no	don't know
21-23	3rd	unmarried	health campaign	no		yes	no	don't know	don't know	no	yes	don't know	don't know	no	no	yes	don't know	yes	don't know	don't know	don't know	don't know	don't know	don't know	no	yes	don't know	no	don't know	don't know	don't know	yes	don't know	don't know	no	no	don't know	yes	don't know	don't know	yes	don't know	yes	no	yes	don't know	no	no	don't know
21-23	3rd	unmarried	health campaign	no		no	don't know	don't know	don't know	don't know	yes	yes	don't know	no	don't know	yes	don't know	yes	don't know	don't know	don't know	don't know	don't know	yes	no	don't know	don't know	don't know	don't know	don't know	don't know	don't know	don't know	don't know	no	no	don't know	yes	don't know	yes	don't know	yes	don't know	no	no	no	no	no	no
21-23	3rd	unmarried	health campaign	no		no	don't know	don't know	don't know	don't know	yes	don't know	don't know	no	no	no	don't know	yes	don't know	no	don't know	don't know	yes	yes	no	don't know	yes	don't know	don't know	don't know	don't know	don't know	don't know	don't know	no	yes	don't know	yes	don't know	no	yes	no	yes	no	don't know	no	no	don't know	don't know
21-23	3rd	unmarried	health campaign	yes	aunt	no	don't know	no	don't know	don't know	yes	don't know	don't know	don't know	yes	no	don't know	yes	don't know	don't know	don't know	don't know	yes	yes	don't know	yes	don't know	don't know	don't know	no	don't know	yes	don't know	don't know	yes	don't know	no	don't know	don't know	yes	don't know	yes	don't know	yes	yes	yes	yes	yes	yes
21-23	3rd	unmarried	social media	no		no	don't know	no	yes	don't know	yes	don't know	don't know	don't know	yes	don't know	don't know	don't know	yes	don't know	don't know	don't know	don't know	yes	no	don't know	don't know	no	don't know	yes	don't know	don't know	don't know	yes	no	don't know	don't know	yes	don't know	don't know	yes	don't know	yes	no	don't know	yes	don't know	no	don't know
21-23	3rd	unmarried	doctors	no		don't know	don't know	no	yes	don't know	yes	yes	don't know	yes	yes	don't know	yes	don't know	don't know	don't know	no	yes	don't know	don't know	yes	don't know	don't know	don't know	no	yes	don't know	don't know	don't know	yes	don't know	no	don't know	yes	don't know	don't know	yes	don't know	yes	no	don't know	no	don't know	don't know	don't know
21-23	3rd	unmarried	doctors	no		yes	yes	yes	yes	yes	don't know	yes	don't know	don't know	don't know	yes	don't know	don't know	yes	don't know	yes	don't know	yes	yes	no	don't know	yes	don't know	don't know	no	don't know	don't know	don't know	yes	yes	don't know	no	don't know	no	yes	don't know	yes	don't know	no	no	don't know	yes	no	don't know
21-23	3rd	unmarried	social media	no		don't know	yes	no	yes	no	don't know	yes	don't know	don't know	no	don't know	yes	don't know	yes	don't know	yes	yes	don't know	don't know	no	yes	don't know	don't know	don't know	no	don't know	don't know	don't know	don't know	don't know	yes	don't know	yes	yes	don't know	yes	don't know	don't know	no	yes	don't know	don't know	don't know	don't know
21-23	3rd	unmarried	social media	no		don't know	yes	no	yes	no	don't know	yes	don't know	don't know	don't know	don't know	no	don't know	yes	don't know	yes	yes	don't know	don't know	no	yes	don't know	don't know	don't know	yes	don't know	don't know	don't know	don't know	don't know	yes	no	don't know	no	yes	don't know	yes	don't know	no	don't know	don't know	don't know	yes	no
21-23	3rd	unmarried	social media	no		don't know	yes	no	yes	no	don't know	yes	no	yes	yes	don't know	no	don't know	yes	don't know	yes	yes	don't know	yes	don't know	yes	don't know	don't know	don't know	yes	don't know	don't know	don't know	don't know	don't know	yes	no	don't know	no	yes	don't know	yes	don't know	no	no	no	no	don't know	don't know
21-23	3rd	married	health campaign	yes	mother	don't know	yes	no	yes	no	don't know	don't know	don't know	no	yes	don't know	yes	don't know	yes	don't know	yes	yes	yes	yes	no	yes	don't know	no	don't know	yes	don't know	don't know	don't know	don't know	yes	don't know	no	don't know	no	yes	don't know	yes	don't know	yes	yes	yes	yes	yes	yes
21-23	3rd	married	health campaign	no		yes	don't know	don't know	yes	no	yes	don't know	don't know	don't know	yes	don't know	yes	don't know	yes	don't know	yes	yes	yes	don't know	no	yes	don't know	don't know	don't know	yes	don't know	don't know	don't know	yes	yes	don't know	no	don't know	no	don't know	yes	don't know	yes	yes	yes	yes	yes	yes	yes
21-23	3rd	unmarried	health campaign	no		yes	don't know	don't know	don't know	yes	yes	yes	yes	don't know	yes	yes	don't know	yes	don't know	don't know	yes	yes	don't know	don't know	no	yes	don't know	no	don't know	yes	yes	don't know	don't know	yes	yes	don't know	no	don't know	no	no	yes	no	no	no	don't know	don't know	no	don't know	don't know
21-23	3rd	unmarried	health campaign	no		yes	don't know	don't know	don't know	yes	yes	don't know	yes	yes	no	yes	don't know	no	don't know	don't know	yes	yes	don't know	don't know	don't know	yes	yes	don't know	no	yes	yes	don't know	don't know	yes	yes	don't know	no	don't know	don't know	no	yes	no	no	no	no	don't know	don't know	yes	no
21-23	3rd	unmarried	friends/relatives	no		yes	don't know	don't know	yes	no	yes	don't know	yes	don't know	yes	don't know	don't know	yes	don't know	no	yes	yes	don't know	no	yes	don't know	yes	don't know	don't know	no	yes	yes	no	yes	don't know	don't know	don't know	don't know	don't know	no	yes	no	no	no	don't know	no	no	don't know	yes
21-23	3rd	unmarried	health campaign	no		yes	don't know	no	no	don't know	yes	don't know	yes	yes	no	don't know	yes	don't know	don't know	yes	yes	yes	don't know	yes	yes	don't know	don't know	don't know	don't know	no	yes	yes	no	yes	don't know	yes	yes	don't know	don't know	no	yes	no	no	no	no	no	don't know	don't know	don't know
21-23	3rd	unmarried	friends/relatives	no		yes	don't know	no	yes	don't know	yes	don't know	yes	yes	yes	no	don't know	don't know	don't know	no	yes	yes	don't know	don't know	don't know	don't know	don't know	don't know	don't know	yes	don't know	don't know	no	yes	don't know	yes	don't know	don't know	don't know	yes	don't know	yes	don't know	no	don't know	yes	don't know	don't know	don't know
21-23	3rd	unmarried	health campaign	yes	grandmother	yes	don't know	don't know	yes	don't know	yes	don't know	yes	don't know	yes	no	don't know	don't know	don't know	no	yes	yes	don't know	don't know	don't know	don't know	don't know	don't know	don't know	don't know	don't know	don't know	no	yes	don't know	yes	don't know	don't know	don't know	no	yes	no	yes	yes	yes	yes	yes	yes	yes
21-23	3rd	unmarried	doctors	no		yes	don't know	don't know	yes	don't know	yes	don't know	yes	don't know	yes	yes	no	don't know	yes	no	no	no	don't know	don't know	don't know	no	yes	don't know	don't know	don't know	don't know	don't know	no	yes	don't know	yes	don't know	yes	don't know	yes	don't know	yes	don't know	no	no	don't know	don't know	don't know	no
21-23	3rd	unmarried	doctors	no		yes	don't know	don't know	yes	don't know	yes	don't know	yes	yes	don't know	yes	don't know	don't know	yes	no	no	yes	don't know	don't know	yes	don't know	don't know	don't know	yes	don't know	don't know	don't know	no	yes	don't know	yes	don't know	yes	don't know	yes	don't know	yes	don't know	no	don't know	don't know	no	don't know	don't know
21-23	3rd	unmarried	doctors	no		don't know	don't know	don't know	yes	don't know	yes	don't know	yes	yes	yes	don't know	don't know	don't know	yes	no	no	no	don't know	no	yes	don't know	don't know	don't know	no	don't know	don't know	yes	no	yes	don't know	yes	don't know	yes	don't know	no	yes	no	yes	no	no	no	don't know	yes	don't know
21-23	4th	married	health campaign	no		yes	don't know	yes	yes	don't know	yes	yes	don't know	no	don't know	don't know	don't know	yes	don't know	yes	no	don't know	don't know	yes	no	don't know	don't know	don't know	don't know	don't know	yes	don't know	no	no	don't know	don't know	no	don't know	yes	yes	don't know	don't know	don't know	no	no	no	don't know	don't know	don't know
21-23	4th	unmarried	health campaign	no		yes	yes	yes	don't know	don't know	don't know	yes	don't know	no	don't know	don't know	don't know	yes	don't know	yes	no	don't know	don't know	yes	yes	don't know	don't know	don't know	don't know	don't know	don't know	don't know	yes	don't know	don't know	don't know	no	don't know	don't know	don't know	yes	don't know	yes	no	no	no	no	no	don't know
21-23	4th	unmarried	health campaign	no		no	yes	don't know	don't know	don't know	don't know	yes	don't know	don't know	don't know	don't know	don't know	yes	no	yes	no	don't know	don't know	don't know	no	don't know	yes	don't know	don't know	yes	don't know	don't know	don't know	don't know	don't know	yes	don't know	yes	yes	don't know	don't know	don't know	yes	no	yes	don't know	don't know	don't know	don't know
21-23	4th	unmarried	health campaign	no		no	yes	don't know	don't know	don't know	don't know	yes	don't know	don't know	don't know	don't know	yes	don't know	don't know	yes	no	don't know	don't know	don't know	don't know	don't know	don't know	don't know	no	yes	don't know	don't know	don't know	don't know	don't know	yes	don't know	yes	don't know	don't know	yes	don't know	yes	no	don't know	no	don't know	don't know	yes
21-23	4th	unmarried	health campaign	no		no	yes	don't know	don't know	don't know	don't know	yes	don't know	don't know	yes	don't know	yes	no	don't know	yes	no	don't know	don't know	don't know	no	don't know	don't know	don't know	don't know	yes	don't know	don't know	don't know	yes	yes	don't know	don't know	yes	don't know	don't know	yes	don't know	don't know	no	don't know	no	don't know	yes	don't know
21-23	4th	unmarried	social media	no		no	yes	don't know	yes	don't know	don't know	yes	yes	don't know	yes	don't know	yes	no	don't know	yes	no	no	don't know	don't know	no	yes	yes	don't know	don't know	yes	don't know	don't know	don't know	yes	don't know	yes	don't know	yes	yes	don't know	don't know	don't know	yes	no	don't know	don't know	don't know	don't know	don't know
21-23	4th	married	health campaign	no		no	yes	don't know	yes	no	don't know	yes	yes	yes	yes	don't know	no	no	don't know	yes	yes	yes	don't know	don't know	no	yes	don't know	no	don't know	yes	don't know	don't know	don't know	yes	don't know	yes	don't know	don't know	yes	don't know	don't know	don't know	yes	no	no	no	don't know	don't know	don't know
21-23	4th	unmarried	health campaign	no		no	don't know	yes	don't know	yes	don't know	yes	don't know	don't know	no	yes	don't know	no	don't know	no	yes	yes	yes	yes	no	don't know	yes	don't know	no	yes	don't know	don't know	yes	yes	don't know	yes	don't know	don't know	don't know	yes	don't know	yes	don't know	no	don't know	don't know	no	no	no
21-23	4th	unmarried	social media	yes	aunt	no	don't know	yes	yes	yes	don't know	yes	don't know	yes	yes	don't know	don't know	don't know	yes	don't know	yes	yes	don't know	don't know	yes	don't know	yes	yes	don't know	no	don't know	don't know	don't know	no	don't know	yes	don't know	don't know	don't know	yes	don't know	yes	don't know	yes	yes	yes	yes	yes	no
21-23	4th	unmarried	social media	yes		yes	don't know	yes	yes	yes	don't know	yes	yes	don't know	no	don't know	don't know	don't know	yes	don't know	yes	yes	don't know	don't know	yes	don't know	don't know	yes	don't know	no	don't know	yes	don't know	no	don't know	yes	don't know	don't know	yes	don't know	yes	don't know	don't know	no	don't know	no	don't know	no	don't know
21-23	4th	unmarried	social media	no		yes	don't know	yes	yes	no	yes	don't know	no	don't know	no	yes	no	don't know	yes	don't know	yes	yes	don't know	don't know	yes	don't know	don't know	yes	no	no	yes	don't know	yes	no	don't know	yes	don't know	don't know	don't know	don't know	yes	don't know	yes	no	no	don't know	don't know	don't know	don't know
21-23	4th	unmarried	doctors	yes		no	don't know	yes	yes	no	yes	don't know	yes	don't know	no	yes	no	yes	yes	no	yes	yes	don't know	don't know	yes	don't know	don't know	yes	don't know	no	yes	don't know	yes	don't know	don't know	yes	don't know	yes	no	don't know	yes	don't know	yes	no	no	don't know	no	don't know	no
21-23	4th	unmarried	others	no		don't know	yes	no	don't know	no	yes	don't know	yes	no	no	yes	don't know	no	no	yes	yes	yes	no	don't know	yes	yes	no	no	don't know	don't know	don't know	yes	don't know	yes	don't know	yes	don't know	yes	don't know	don't know	yes	don't know	no	no	don't know	no	don't know	don't know	no
21-23	4th	unmarried	others	no		don't know	yes	no	no	no	yes	don't know	yes	no	don't know	yes	don't know	no	no	don't know	yes	yes	no	don't know	don't know	yes	don't know	don't know	no	don't know	don't know	yes	don't know	yes	yes	don't know	no	don't know	no	don't know	yes	don't know	no	no	yes	yes	don't know	don't know	no
21-23	4th	unmarried	others	no		don't know	yes	no	no	no	yes	don't know	yes	no	don't know	yes	don't know	no	no	don't know	yes	yes	no	yes	don't know	don't know	don't know	don't know	don't know	don't know	don't know	don't know	don't know	yes	don't know	yes	don't know	yes	don't know	yes	yes	don't know	don't know	no	don't know	don't know	yes	no	no
21-23	4th	married	others	no		don't know	yes	no	no	don't know	yes	don't know	yes	yes	don't know	don't know	yes	don't know	no	don't know	yes	yes	don't know	don't know	don't know	don't know	don't know	don't know	don't know	don't know	don't know	don't know	don't know	yes	no	yes	don't know	yes	no	no	yes	no	no	no	don't know	yes	no	no	don't know
21-23	4th	unmarried	others	yes	aunt	yes	don't know	no	no	don't know	yes	don't know	yes	don't know	don't know	don't know	yes	don't know	no	yes	don't know	no	yes	don't know	don't know	don't know	yes	don't know	don't know	don't know	don't know	don't know	don't know	yes	no	yes	don't know	yes	no	no	yes	no	don't know	yes	yes	yes	yes	yes	yes
21-23	4th	unmarried	others	yes	aunt	yes	don't know	no	no	don't know	yes	yes	don't know	don't know	don't know	don't know	no	yes	no	yes	don't know	don't know	yes	don't know	yes	don't know	yes	don't know	don't know	don't know	don't know	yes	don't know	yes	no	yes	don't know	yes	don't know	don't know	yes	don't know	yes	yes	yes	yes	yes	yes	yes
21-23	4th	unmarried	social media	no		yes	don't know	no	no	don't know	yes	yes	don't know	don't know	don't know	yes	no	don't know	yes	don't know	yes	no	no	don't know	don't know	yes	don't know	don't know	don't know	don't know	yes	don't know	yes	yes	no	yes	don't know	yes	no	don't know	yes	don't know	yes	no	no	no	don't know	no	don't know
21-23	Master's	unmarried	social media	no		yes	don't know	yes	no	don't know	yes	don't know	yes	don't know	don't know	yes	no	don't know	yes	don't know	yes	don't know	yes	yes	don't know	yes	don't know	no	don't know	don't know	yes	don't know	don't know	don't know	no	yes	don't know	don't know	no	yes	don't know	yes	don't know	no	no	no	no	don't know	don't know
21-23	Master's	unmarried	doctors	no		no	no	don't know	no	don't know	yes	yes	don't know	yes	yes	don't know	yes	don't know	don't know	don't know	don't know	don't know	don't know	don't know	don't know	yes	don't know	don't know	don't know	don't know	don't know	yes	don't know	yes	no	yes	don't know	yes	no	yes	don't know	yes	don't know	no	don't know	don't know	don't know	no	no
21-23	Master's	married	social media	no		yes	yes	don't know	no	don't know	yes	no	yes	no	no	don't know	yes	don't know	yes	don't know	don't know	don't know	don't know	yes	don't know	yes	don't know	don't know	don't know	don't know	don't know	don't know	don't know	don't know	no	yes	don't know	don't know	no	yes	don't know	yes	don't know	no	don't know	no	don't know	no	don't know
24-26	2nd	unmarried	social media	no		no	yes	don't know	no	don't know	no	don't know	yes	don't know	yes	don't know	no	don't know	don't know	don't know	don't know	don't know	yes	don't know	yes	don't know	don't know	don't know	don't know	don't know	no	don't know	don't know	yes	no	yes	don't know	yes	don't know	yes	don't know	yes	don't know	no	no	don't know	no	don't know	no
24-26	3rd	unmarried	social media	no		no	yes	don't know	no	don't know	no	don't know	yes	don't know	no	don't know	no	don't know	yes	don't know	don't know	don't know	yes	don't know	no	yes	don't know	don't know	don't know	don't know	yes	don't know	don't know	yes	no	don't know	don't know	yes	don't know	yes	don't know	yes	don't know	no	no	no	don't know	no	don't know
24-26	3rd	unmarried	others	no		don't know	yes	don't know	yes	yes	yes	yes	no	no	yes	don't know	yes	don't know	yes	no	don't know	yes	don't know	don't know	yes	don't know	don't know	yes	don't know	don't know	no	don't know	don't know	yes	no	yes	don't know	don't know	don't know	don't know	yes	don't know	yes	no	yes	don't know	don't know	don't know	don't know
24-26	3rd	unmarried	doctors	no		don't know	yes	don't know	no	don't know	yes	no	yes	no	don't know	don't know	no	don't know	no	no	yes	yes	don't know	don't know	yes	don't know	don't know	don't know	don't know	no	yes	yes	don't know	yes	don't know	no	don't know	yes	don't know	yes	don't know	yes	don't know	no	don't know	no	no	yes	no
24-26	3rd	unmarried	doctors	no		don't know	yes	don't know	yes	yes	no	no	don't know	yes	don't know	don't know	yes	don't know	yes	no	yes	yes	don't know	don't know	yes	don't know	don't know	don't know	don't know	don't know	yes	don't know	don't know	yes	don't know	yes	don't know	yes	don't know	no	yes	no	yes	no	don't know	don't know	yes	don't know	don't know
24-26	3rd	unmarried	health campaign	no		don't know	yes	don't know	no	yes	yes	don't know	don't know	yes	don't know	don't know	yes	no	yes	no	don't know	yes	yes	yes	no	yes	don't know	no	don't know	yes	yes	don't know	don't know	no	yes	don't know	yes	don't know	don't know	no	yes	no	yes	no	no	no	no	yes	yes
24-26	3rd	unmarried	friends/relatives	no		don't know	yes	don't know	yes	don't know	yes	don't know	don't know	don't know	don't know	don't know	yes	don't know	yes	no	don't know	yes	don't know	don't know	yes	don't know	don't know	don't know	don't know	no	don't know	yes	don't know	yes	no	yes	don't know	yes	don't know	no	yes	no	no	no	no	yes	don't know	don't know	don't know
24-26	3rd	unmarried	doctors	yes		don't know	no	don't know	yes	yes	yes	don't know	yes	yes	don't know	yes	no	yes	no	yes	don't know	yes	don't know	don't know	yes	no	don't know	don't know	don't know	don't know	don't know	don't know	yes	yes	no	yes	don't know	yes	yes	no	don't know	no	don't know	no	yes	no	yes	don't know	don't know
24-26	3rd	unmarried	doctors	yes		don't know	no	don't know	yes	yes	yes	don't know	yes	don't know	no	yes	no	yes	don't know	yes	don't know	yes	don't know	don't know	yes	yes	don't know	don't know	don't know	no	don't know	don't know	don't know	yes	don't know	yes	don't know	yes	yes	no	don't know	no	no	no	don't know	no	no	no	no
24-26	3rd	married	others	yes	aunt	yes	don't know	no	yes	yes	yes	don't know	don't know	don't know	no	don't know	yes	don't know	yes	yes	yes	don't know	yes	yes	don't know	don't know	don't know	no	don't know	don't know	don't know	don't know	don't know	yes	don't know	yes	no	don't know	yes	no	don't know	no	don't know	yes	yes	yes	yes	yes	yes
24-26	3rd	unmarried	others	yes	sister/cousin	yes	don't know	no	yes	yes	yes	don't know	don't know	no	don't know	yes	don't know	don't know	yes	don't know	yes	don't know	yes	yes	don't know	don't know	yes	don't know	no	don't know	don't know	don't know	don't know	yes	don't know	yes	no	don't know	yes	no	don't know	no	don't know	yes	yes	yes	yes	yes	yes
24-26	3rd	unmarried	others	yes	grandmother	no	don't know	don't know	yes	yes	yes	don't know	yes	no	don't know	yes	don't know	don't know	yes	don't know	yes	don't know	yes	yes	don't know	don't know	no	don't know	don't know	don't know	don't know	yes	don't know	yes	don't know	yes	no	don't know	no	yes	don't know	yes	don't know	yes	yes	yes	yes	yes	yes
24-26	3rd	unmarried	others	yes	grandmother	no	don't know	don't know	yes	yes	yes	don't know	yes	no	yes	don't know	yes	don't know	yes	no	yes	don't know	yes	yes	don't know	don't know	no	don't know	don't know	don't know	don't know	yes	don't know	yes	don't know	yes	no	don't know	yes	don't know	don't know	don't know	yes	yes	yes	yes	yes	yes	yes
24-26	3rd	unmarried	doctors	no		don't know	don't know	don't know	yes	yes	yes	don't know	yes	no	yes	yes	no	don't know	don't know	no	yes	yes	don't know	yes	no	no	yes	no	don't know	don't know	yes	don't know	don't know	yes	don't know	yes	don't know	don't know	no	don't know	yes	don't know	don't know	no	no	no	no	no	no
24-26	4th	unmarried	health campaign	no		don't know	don't know	yes	don't know	no	yes	don't know	yes	no	yes	don't know	yes	no	don't know	yes	no	yes	yes	yes	no	yes	yes	don't know	no	don't know	no	yes	don't know	yes	don't know	yes	no	don't know	no	don't know	yes	don't know	yes	no	no	don't know	don't know	don't know	no
24-26	4th	married	doctors	no		don't know	don't know	yes	don't know	yes	yes	don't know	yes	no	yes	don't know	yes	no	don't know	yes	no	don't know	yes	no	yes	don't know	yes	don't know	don't know	don't know	no	don't know	don't know	don't know	don't know	yes	no	don't know	no	yes	don't know	yes	don't know	no	no	no	no	don't know	don't know
24-26	4th	married	doctors	no		don't know	don't know	yes	don't know	yes	yes	don't know	yes	don't know	yes	don't know	don't know	yes	don't know	yes	no	don't know	yes	yes	yes	don't know	don't know	no	don't know	don't know	no	don't know	don't know	don't know	yes	don't know	no	don't know	no	yes	don't know	yes	don't know	no	don't know	don't know	don't know	don't know	don't know
24-26	4th	unmarried	social media	no		don't know	don't know	yes	don't know	don't know	don't know	don't know	yes	don't know	no	don't know	yes	yes	don't know	no	yes	yes	don't know	yes	no	yes	don't know	don't know	don't know	yes	no	don't know	don't know	don't know	yes	don't know	no	yes	no	yes	don't know	yes	don't know	no	don't know	don't know	no	no	no
24-26	4th	unmarried	social media	no		don't know	don't know	yes	don't know	don't know	don't know	don't know	yes	don't know	no	yes	yes	don't know	don't know	yes	yes	don't know	don't know	yes	no	yes	don't know	don't know	don't know	yes	no	yes	don't know	yes	don't know	yes	don't know	yes	yes	don't know	don't know	don't know	yes	no	no	no	no	don't know	don't know
24-26	4th	unmarried	health campaign	no		don't know	don't know	yes	don't know	don't know	don't know	yes	don't know	don't know	no	no	yes	don't know	don't know	yes	no	don't know	don't know	yes	don't know	don't know	don't know	don't know	don't know	no	no	no	yes	yes	don't know	yes	don't know	yes	no	yes	don't know	yes	don't know	yes	yes	yes	yes	yes	yes
24-26	4th	unmarried	health campaign	no		don't know	don't know	yes	don't know	don't know	don't know	yes	don't know	don't know	no	don't know	don't know	don't know	yes	yes	don't know	don't know	yes	yes	don't know	yes	don't know	don't know	don't know	no	no	no	don't know	yes	don't know	yes	don't know	no	no	yes	don't know	yes	don't know	no	no	no	yes	don't know	don't know
24-26	4th	unmarried	health campaign	no		don't know	don't know	yes	don't know	don't know	don't know	yes	no	don't know	no	don't know	don't know	yes	don't know	don't know	don't know	yes	don't know	yes	don't know	yes	don't know	don't know	don't know	yes	yes	don't know	yes	no	don't know	yes	don't know	no	don't know	don't know	yes	don't know	don't know	no	no	yes	no	don't know	don't know
24-26	4th	married	health campaign	no		no	don't know	yes	don't know	don't know	don't know	yes	no	don't know	no	don't know	don't know	yes	don't know	no	yes	yes	don't know	yes	don't know	yes	don't know	no	don't know	yes	no	no	don't know	yes	don't know	yes	don't know	yes	don't know	don't know	yes	don't know	don't know	no	no	no	don't know	don't know	don't know
24-26	4th	unmarried	health campaign	no		don't know	don't know	yes	yes	don't know	don't know	yes	no	don't know	no	don't know	don't know	yes	don't know	no	yes	yes	don't know	yes	yes	don't know	don't know	no	don't know	yes	no	yes	don't know	yes	don't know	don't know	don't know	no	no	no	yes	no	don't know	no	no	don't know	don't know	no	no
24-26	4th	unmarried	health campaign	no		don't know	don't know	yes	don't know	don't know	don't know	yes	no	yes	no	don't know	yes	no	don't know	yes	don't know	yes	don't know	yes	yes	don't know	yes	don't know	no	yes	yes	don't know	yes	yes	don't know	yes	don't know	yes	no	yes	don't know	yes	don't know	yes	yes	yes	yes	yes	yes
24-26	4th	unmarried	health campaign	no		don't know	don't know	yes	yes	no	don't know	no	yes	don't know	no	don't know	yes	no	don't know	yes	don't know	no	yes	yes	yes	don't know	no	don't know	don't know	yes	yes	don't know	don't know	yes	don't know	yes	don't know	yes	don't know	yes	yes	yes	don't know	yes	yes	yes	yes	yes	yes
24-26	4th	unmarried	health campaign	no		don't know	don't know	yes	no	no	yes	no	yes	don't know	no	don't know	yes	no	don't know	yes	yes	yes	yes	yes	don't know	yes	no	don't know	don't know	yes	yes	don't know	don't know	yes	don't know	yes	don't know	yes	don't know	yes	don't know	yes	don't know	yes	yes	yes	yes	yes	yes
24-26	4th	unmarried	others	yes	grandmother	yes	don't know	yes	no	yes	yes	yes	yes	yes	yes	yes	don't know	don't know	yes	don't know	don't know	don't know	yes	don't know	yes	don't know	yes	don't know	no	don't know	no	yes	don't know	yes	don't know	yes	no	don't know	don't know	yes	no	yes	yes	yes	yes	yes	yes	yes	yes
24-26	4th	unmarried	others	no		yes	don't know	yes	no	yes	yes	don't know	no	don't know	don't know	yes	don't know	don't know	yes	don't know	yes	yes	don't know	don't know	yes	don't know	yes	don't know	don't know	don't know	no	yes	don't know	yes	yes	yes	no	don't know	don't know	yes	no	yes	don't know	yes	yes	yes	yes	yes	yes
24-26	4th	unmarried	others	no		yes	don't know	yes	don't know	yes	yes	don't know	no	don't know	yes	don't know	don't know	yes	don't know	don't know	yes	yes	don't know	don't know	yes	don't know	don't know	yes	no	don't know	no	don't know	don't know	yes	don't know	yes	no	don't know	don't know	yes	yes	yes	don't know	no	no	don't know	don't know	don't know	no
24-26	4th	unmarried	others	no		don't know	don't know	no	don't know	yes	yes	don't know	no	yes	don't know	yes	don't know	don't know	don't know	yes	don't know	yes	yes	yes	don't know	yes	don't know	yes	don't know	don't know	no	yes	don't know	yes	don't know	yes	no	don't know	don't know	don't know	yes	don't know	don't know	no	no	don't know	no	don't know	no
24-26	4th	unmarried	social media	no		no	don't know	no	don't know	don't know	yes	don't know	yes	no	yes	don't know	no	yes	no	yes	no	don't know	don't know	yes	no	yes	don't know	don't know	yes	yes	yes	don't know	don't know	yes	don't know	yes	don't know	yes	yes	don't know	don't know	don't know	don't know	no	no	don't know	no	don't know	don't know
24-26	4th	unmarried	social media	no		don't know	don't know	don't know	don't know	don't know	don't know	don't know	yes	don't know	yes	don't know	yes	don't know	no	don't know	no	don't know	don't know	don't know	no	yes	don't know	don't know	yes	yes	yes	don't know	don't know	yes	don't know	yes	don't know	yes	no	yes	don't know	yes	don't know	no	no	don't know	no	don't know	no
24-26	4th	unmarried	social media	yes	grandmother	no	don't know	don't know	don't know	don't know	don't know	don't know	yes	don't know	no	yes	don't know	don't know	yes	don't know	no	don't know	don't know	don't know	no	yes	don't know	don't know	yes	yes	yes	don't know	don't know	yes	don't know	yes	don't know	yes	yes	don't know	don't know	don't know	yes	yes	yes	yes	yes	yes	yes
24-26	4th	unmarried	social media	no		no	don't know	don't know	yes	don't know	don't know	don't know	yes	don't know	yes	don't know	yes	don't know	yes	don't know	no	don't know	don't know	don't know	yes	don't know	don't know	no	yes	yes	no	don't know	yes	yes	don't know	yes	don't know	yes	yes	don't know	don't know	don't know	yes	no	no	no	no	don't know	don't know
24-26	4th	unmarried	doctors	no		no	don't know	don't know	yes	yes	don't know	don't know	yes	don't know	yes	don't know	don't know	yes	no	yes	yes	no	don't know	yes	yes	no	yes	don't know	yes	no	no	no	don't know	yes	don't know	yes	no	don't know	yes	don't know	don't know	don't know	don't know	no	don't know	don't know	don't know	don't know	yes
24-26	4th	unmarried	health campaign	no		no	don't know	don't know	don't know	yes	don't know	don't know	yes	don't know	no	don't know	yes	no	no	no	yes	yes	yes	yes	no	yes	don't know	no	yes	yes	no	don't know	yes	don't know	don't know	yes	no	don't know	no	don't know	yes	don't know	yes	no	don't know	don't know	no	don't know	yes
24-26	4th	unmarried	health campaign	no		no	don't know	don't know	don't know	yes	don't know	yes	yes	yes	no	don't know	yes	yes	no	no	yes	yes	don't know	don't know	no	yes	don't know	don't know	yes	yes	no	don't know	don't know	don't know	don't know	yes	no	don't know	no	yes	yes	yes	don't know	no	no	don't know	no	don't know	no
24-26	4th	unmarried	health campaign	no		no	don't know	don't know	no	yes	don't know	don't know	yes	don't know	no	no	yes	no	no	yes	yes	yes	yes	yes	don't know	yes	don't know	don't know	yes	yes	no	don't know	don't know	don't know	don't know	yes	no	don't know	no	don't know	yes	don't know	yes	no	yes	don't know	don't know	no	don't know
24-26	4th	unmarried	doctors	yes	aunt	no	don't know	yes	don't know	don't know	don't know	yes	don't know	don't know	don't know	yes	yes	no	no	don't know	yes	yes	don't know	don't know	don't know	yes	don't know	don't know	yes	no	no	don't know	don't know	yes	yes	don't know	don't know	yes	no	don't know	yes	don't know	don't know	yes	yes	yes	yes	yes	yes
24-26	4th	unmarried	others	no		no	don't know	yes	don't know	yes	don't know	yes	don't know	don't know	yes	don't know	no	don't know	no	yes	yes	no	yes	yes	don't know	no	don't know	don't know	yes	no	no	don't know	don't know	yes	don't know	no	no	don't know	yes	don't know	yes	don't know	yes	no	don't know	no	no	no	no
24-26	4th	unmarried	others	no		no	don't know	yes	don't know	yes	don't know	yes	don't know	no	yes	no	yes	don't know	no	yes	yes	don't know	don't know	don't know	yes	no	don't know	don't know	yes	no	no	don't know	yes	yes	don't know	yes	no	don't know	don't know	yes	no	yes	don't know	no	no	don't know	don't know	don't know	no
24-26	4th	unmarried	others	no		no	don't know	yes	don't know	yes	don't know	yes	don't know	no	yes	no	don't know	yes	no	yes	yes	don't know	don't know	yes	don't know	don't know	don't know	don't know	yes	don't know	no	yes	don't know	yes	don't know	yes	no	don't know	yes	don't know	no	don't know	yes	no	no	don't know	don't know	no	no
24-26	4th	unmarried	friends/relatives	no		no	don't know	yes	don't know	don't know	don't know	yes	don't know	don't know	yes	no	don't know	yes	no	no	yes	yes	yes	don't know	yes	no	don't know	don't know	yes	don't know	don't know	don't know	yes	yes	yes	don't know	don't know	yes	no	don't know	yes	don't know	no	no	yes	don't know	no	yes	don't know
24-26	4th	unmarried	social media	no		yes	yes	yes	don't know	no	don't know	yes	don't know	don't know	yes	don't know	yes	don't know	no	no	yes	yes	don't know	no	yes	no	don't know	don't know	yes	don't know	yes	don't know	don't know	yes	yes	don't know	don't know	don't know	don't know	don't know	yes	don't know	don't know	no	don't know	don't know	yes	don't know	don't know
24-26	4th	unmarried	health campaign	no		no	don't know	yes	don't know	no	don't know	yes	don't know	yes	yes	don't know	yes	don't know	no	yes	don't know	no	yes	no	yes	no	don't know	don't know	no	don't know	no	don't know	don't know	yes	yes	don't know	no	don't know	don't know	yes	yes	yes	don't know	no	yes	yes	don't know	no	don't know
24-26	4th	unmarried	health campaign	no		no	don't know	yes	don't know	yes	don't know	don't know	don't know	don't know	yes	don't know	don't know	don't know	no	yes	no	don't know	don't know	no	yes	no	don't know	don't know	no	don't know	no	no	don't know	yes	yes	don't know	no	don't know	don't know	yes	don't know	yes	don't know	no	don't know	don't know	no	don't know	no
24-26	4th	married	doctors	yes	sister/cousin	don't know	no	yes	don't know	yes	yes	don't know	don't know	don't know	yes	no	don't know	yes	no	no	no	don't know	don't know	no	yes	no	don't know	no	don't know	don't know	no	no	don't know	don't know	yes	don't know	no	don't know	don't know	yes	no	yes	don't know	yes	yes	yes	yes	yes	yes
24-26	4th	married	doctors	no		don't know	no	yes	don't know	yes	yes	don't know	don't know	don't know	don't know	don't know	don't know	yes	don't know	don't know	no	don't know	yes	no	yes	no	don't know	no	don't know	don't know	yes	no	yes	don't know	yes	don't know	no	don't know	don't know	yes	no	yes	don't know	no	no	don't know	don't know	don't know	no
24-26	4th	unmarried	health campaign	no		yes	don't know	no	don't know	yes	yes	don't know	don't know	no	no	yes	don't know	yes	don't know	don't know	no	don't know	yes	no	yes	no	yes	don't know	don't know	don't know	yes	no	don't know	yes	don't know	yes	no	don't know	don't know	yes	yes	yes	don't know	no	don't know	don't know	don't know	no	no
24-26	4th	unmarried	doctors	no		yes	don't know	no	don't know	yes	yes	don't know	don't know	no	yes	no	don't know	don't know	don't know	don't know	no	don't know	yes	don't know	yes	no	yes	don't know	no	don't know	don't know	no	don't know	yes	no	yes	no	don't know	no	don't know	yes	don't know	yes	no	don't know	no	yes	don't know	don't know
24-26	4th	married	doctors	no		yes	yes	no	don't know	yes	yes	don't know	don't know	no	yes	no	don't know	yes	don't know	don't know	no	don't know	yes	don't know	yes	no	yes	don't know	don't know	don't know	don't know	no	don't know	no	yes	don't know	no	don't know	no	don't know	yes	don't know	yes	no	no	no	no	no	don't know
24-26	4th	married	social media	no		yes	don't know	don't know	no	no	yes	don't know	don't know	don't know	don't know	no	don't know	yes	don't know	don't know	yes	don't know	yes	don't know	yes	no	yes	don't know	don't know	don't know	don't know	no	don't know	don't know	yes	don't know	no	don't know	no	don't know	yes	don't know	yes	no	yes	don't know	don't know	don't know	don't know
24-26	Master's	married	friends/relatives	yes	mother	don't know	yes	yes	no	no	yes	don't know	don't know	yes	yes	don't know	don't know	don't know	don't know	don't know	no	don't know	yes	no	yes	yes	don't know	no	yes	don't know	yes	no	don't know	don't know	yes	don't know	no	no	no	yes	don't know	yes	don't know	yes	yes	yes	yes	yes	yes
24-26	Master's	married	friends/relatives	no		don't know	yes	yes	no	no	yes	don't know	don't know	don't know	yes	don't know	yes	no	don't know	don't know	no	no	yes	don't know	yes	no	don't know	no	yes	don't know	no	no	don't know	don't know	yes	don't know	no	no	no	yes	don't know	yes	don't know	no	don't know	don't know	no	don't know	don't know
24-26	Master's	unmarried	friends/relatives	no		don't know	yes	don't know	no	don't know	yes	don't know	don't know	yes	don't know	don't know	don't know	yes	don't know	don't know	no	no	yes	don't know	yes	no	yes	don't know	yes	don't know	no	no	don't know	don't know	yes	don't know	no	don't know	yes	don't know	don't know	don't know	yes	no	don't know	don't know	no	no	don't know
24-26	Master's	unmarried	health campaign	no		don't know	yes	don't know	no	don't know	yes	don't know	don't know	yes	don't know	don't know	don't know	yes	don't know	don't know	no	don't know	yes	don't know	yes	no	yes	don't know	yes	don't know	no	no	no	don't know	yes	don't know	no	don't know	yes	don't know	don't know	don't know	yes	no	no	no	yes	yes	no
24-26	Master's	unmarried	health campaign	no		no	don't know	don't know	no	don't know	don't know	yes	no	don't know	yes	don't know	don't know	don't know	don't know	don't know	yes	don't know	yes	yes	don't know	don't know	yes	don't know	don't know	no	yes	don't know	yes	don't know	yes	don't know	no	don't know	yes	don't know	don't know	don't know	no	no	no	no	yes	no	no
24-26	Master's	married	social media	no		no	don't know	don't know	yes	don't know	don't know	don't know	yes	don't know	no	yes	don't know	yes	don't know	no	yes	yes	don't know	no	don't know	don't know	yes	don't know	yes	no	yes	don't know	yes	yes	don't know	don't know	don't know	yes	yes	don't know	don't know	don't know	no	no	no	no	don't know	don't know	don't know
24-26	Master's	married	social media	no		no	no	don't know	yes	don't know	don't know	don't know	yes	don't know	no	yes	don't know	yes	don't know	no	no	don't know	don't know	don't know	don't know	don't know	yes	don't know	don't know	no	yes	don't know	yes	yes	don't know	yes	don't know	yes	no	don't know	yes	don't know	no	yes	yes	yes	yes	yes	yes
24-26	Master's	married	social media	no		no	don't know	don't know	yes	don't know	don't know	don't know	yes	don't know	no	yes	don't know	yes	don't know	no	no	don't know	don't know	don't know	don't know	don't know	yes	don't know	don't know	don't know	no	yes	don't know	yes	don't know	yes	don't know	yes	no	don't know	yes	don't know	no	no	don't know	don't know	don't know	no	no
24-26	Master's	married	social media	no		no	don't know	don't know	yes	don't know	don't know	no	yes	don't know	no	no	yes	no	don't know	yes	no	don't know	don't know	don't know	don't know	don't know	yes	don't know	don't know	don't know	no	yes	don't know	yes	don't know	yes	don't know	yes	don't know	don't know	yes	don't know	yes	no	no	no	don't know	don't know	don't know
24-26	Master's	married	social media	no		no	don't know	don't know	yes	yes	don't know	yes	don't know	don't know	no	no	no	don't know	don't know	don't know	no	don't know	don't know	don't know	don't know	don't know	yes	don't know	yes	don't know	no	no	yes	yes	don't know	no	don't know	yes	don't know	no	yes	no	yes	yes	yes	yes	yes	yes	yes
24-26	Master's	married	social media	no		no	no	don't know	don't know	don't know	don't know	yes	don't know	don't know	no	no	yes	don't know	don't know	don't know	no	don't know	don't know	don't know	don't know	yes	don't know	no	yes	don't know	yes	no	don't know	yes	don't know	no	don't know	yes	don't know	yes	yes	yes	don't know	no	no	don't know	don't know	don't know	no
24-26	Master's	unmarried	others	yes	aunt	no	yes	don't know	yes	no	don't know	yes	don't know	don't know	yes	don't know	no	don't know	yes	don't know	no	don't know	yes	don't know	yes	don't know	no	no	yes	don't know	no	don't know	don't know	yes	yes	no	no	don't know	don't know	no	yes	no	yes	no	no	no	no	don't know	don't know
24-26	Master's	unmarried	friends/relatives	no		no	no	don't know	yes	yes	don't know	yes	no	don't know	yes	don't know	no	don't know	don't know	don't know	no	yes	don't know	no	yes	don't know	don't know	yes	no	don't know	no	yes	don't know	yes	don't know	no	no	don't know	no	yes	yes	yes	don't know	yes	don't know	yes	yes	yes	yes
24-26	Master's	unmarried	friends/relatives	no		no	no	no	yes	yes	don't know	yes	no	don't know	yes	yes	no	don't know	no	don't know	no	yes	don't know	yes	don't know	yes	don't know	yes	no	no	no	don't know	don't know	yes	don't know	no	no	don't know	yes	no	yes	no	don't know	no	no	no	don't know	yes	don't know
24-26	Master's	married	social media	no		don't know	no	no	yes	yes	yes	don't know	yes	don't know	yes	don't know	no	don't know	don't know	don't know	no	don't know	don't know	don't know	no	yes	don't know	don't know	don't know	yes	yes	don't know	don't know	yes	no	yes	don't know	yes	no	no	yes	no	yes	no	no	no	don't know	don't know	don't know
24-26	Master's	unmarried	social media	no		don't know	no	no	yes	don't know	yes	don't know	yes	don't know	yes	don't know	don't know	yes	don't know	don't know	no	don't know	don't know	don't know	no	yes	don't know	don't know	don't know	yes	yes	don't know	yes	yes	no	yes	don't know	yes	yes	yes	don't know	yes	don't know	no	no	no	don't know	don't know	don't know
24-26	Master's	married	others	no		don't know	no	don't know	yes	yes	yes	don't know	yes	don't know	yes	don't know	don't know	yes	no	yes	yes	no	yes	yes	yes	don't know	yes	don't know	don't know	no	don't know	don't know	no	yes	yes	no	no	don't know	yes	no	don't know	no	yes	no	don't know	don't know	no	no	yes
24-26	Master's	unmarried	health campaign	no		don't know	no	don't know	no	no	yes	don't know	yes	don't know	don't know	no	don't know	yes	don't know	yes	yes	don't know	don't know	yes	don't know	yes	yes	don't know	don't know	no	no	yes	don't know	don't know	yes	no	no	don't know	don't know	yes	don't know	yes	don't know	no	don't know	yes	don't know	don't know	don't know
24-26	Master's	married	health campaign	yes	grandmother	don't know	yes	no	no	yes	yes	don't know	yes	don't know	don't know	don't know	don't know	yes	don't know	yes	yes	don't know	don't know	yes	don't know	yes	don't know	don't know	don't know	no	don't know	don't know	don't know	yes	yes	no	don't know	yes	don't know	no	yes	no	don't know	yes	yes	yes	yes	yes	yes
24-26	Master's	unmarried	others	no		yes	yes	no	no	don't know	don't know	don't know	yes	no	yes	no	don't know	yes	no	yes	yes	don't know	don't know	yes	don't know	no	don't know	no	don't know	no	don't know	don't know	don't know	yes	don't know	yes	no	don't know	don't know	yes	don't know	yes	don't know	no	don't know	don't know	don't know	don't know	no
24-26	Master's	married	others	yes	sister/cousin	yes	yes	no	no	don't know	don't know	yes	don't know	no	yes	no	don't know	don't know	yes	yes	yes	don't know	don't know	yes	don't know	don't know	don't know	don't know	don't know	no	no	yes	yes	yes	no	yes	no	don't know	don't know	don't know	yes	don't know	don't know	yes	yes	yes	yes	yes	yes
24-26	Master's	married	others	no		yes	yes	don't know	no	don't know	don't know	yes	yes	no	no	no	yes	don't know	no	no	yes	yes	don't know	no	yes	no	don't know	no	don't know	no	don't know	don't know	don't know	yes	no	yes	no	don't know	don't know	don't know	yes	don't know	don't know	no	don't know	no	don't know	no	don't know
24-26	Master's	married	health campaign	no		don't know	no	don't know	don't know	yes	yes	don't know	yes	yes	yes	no	yes	don't know	no	don't know	no	don't know	yes	don't know	yes	don't know	don't know	don't know	don't know	don't know	yes	don't know	don't know	don't know	no	yes	no	don't know	yes	don't know	don't know	don't know	don't know	no	no	don't know	don't know	don't know	no
24-26	Master's	married	health campaign	no		don't know	no	don't know	don't know	yes	yes	don't know	yes	don't know	don't know	no	don't know	don't know	no	don't know	yes	don't know	yes	don't know	don't know	yes	don't know	don't know	no	don't know	yes	don't know	don't know	yes	no	no	don't know	yes	no	don't know	yes	don't know	don't know	no	don't know	no	don't know	don't know	no
24-26	Master's	married	health campaign	no		don't know	no	don't know	don't know	yes	yes	don't know	yes	don't know	don't know	yes	don't know	yes	no	don't know	yes	don't know	yes	don't know	don't know	yes	don't know	don't know	don't know	don't know	don't know	yes	yes	yes	no	don't know	don't know	don't know	don't know	yes	don't know	yes	don't know	yes	yes	yes	yes	yes	yes
24-26	Master's	married	health campaign	no		don't know	no	don't know	don't know	yes	yes	don't know	yes	don't know	yes	don't know	yes	don't know	don't know	don't know	yes	don't know	don't know	yes	don't know	yes	don't know	don't know	don't know	don't know	don't know	don't know	don't know	yes	no	no	don't know	yes	don't know	yes	don't know	yes	don't know	yes	yes	yes	yes	yes	yes
24-26	Master's	married	health campaign	yes	grandmother	don't know	no	don't know	don't know	yes	yes	don't know	yes	yes	yes	don't know	yes	don't know	don't know	don't know	yes	don't know	don't know	yes	don't know	yes	don't know	don't know	don't know	don't know	no	don't know	yes	yes	don't know	yes	no	don't know	no	yes	don't know	yes	don't know	yes	yes	yes	yes	yes	yes
24-26	Master's	unmarried	doctors	no		don't know	no	yes	don't know	yes	yes	don't know	yes	don't know	yes	no	don't know	don't know	yes	don't know	yes	yes	don't know	don't know	don't know	yes	don't know	don't know	don't know	don't know	no	don't know	yes	yes	don't know	yes	don't know	yes	no	don't know	yes	don't know	yes	no	don't know	don't know	no	no	don't know
24-26	Master's	unmarried	health campaign	no		don't know	yes	no	don't know	don't know	yes	don't know	no	no	no	no	yes	don't know	yes	don't know	yes	don't know	yes	yes	don't know	don't know	don't know	don't know	no	don't know	no	don't know	don't know	yes	don't know	yes	no	don't know	no	yes	yes	yes	don't know	no	yes	don't know	no	no	yes
24-26	Master's	unmarried	friends/relatives	no		don't know	yes	no	don't know	don't know	yes	don't know	yes	don't know	no	don't know	yes	don't know	yes	don't know	don't know	no	don't know	no	don't know	yes	don't know	don't know	don't know	don't know	no	don't know	yes	yes	don't know	yes	don't know	don't know	don't know	yes	no	don't know	yes	no	don't know	no	no	don't know	yes
24-26	Master's	unmarried	friends/relatives	no		yes	yes	no	don't know	don't know	yes	don't know	yes	don't know	no	yes	no	don't know	no	don't know	don't know	no	don't know	no	don't know	yes	no	no	no	don't know	no	don't know	don't know	yes	don't know	yes	no	don't know	don't know	yes	no	yes	don't know	yes	yes	yes	yes	yes	yes
24-26	Master's	unmarried	doctors	no		yes	yes	no	don't know	don't know	yes	yes	yes	don't know	don't know	don't know	no	yes	no	yes	don't know	no	yes	don't know	don't know	yes	don't know	don't know	don't know	don't know	yes	don't know	don't know	yes	don't know	yes	no	don't know	don't know	yes	no	yes	don't know	yes	yes	yes	yes	yes	yes
24-26	Master's	unmarried	health campaign	no		don't know	no	no	no	don't know	yes	don't know	no	yes	yes	no	no	yes	no	yes	don't know	don't know	yes	don't know	yes	don't know	yes	don't know	no	no	no	don't know	don't know	yes	yes	no	no	don't know	don't know	don't know	don't know	don't know	yes	no	no	yes	yes	no	no
24-26	Master's	unmarried	others	yes	aunt	don't know	don't know	don't know	no	don't know	yes	yes	yes	yes	yes	don't know	don't know	yes	no	yes	don't know	don't know	yes	yes	yes	don't know	no	don't know	don't know	no	don't know	don't know	yes	yes	yes	don't know	no	yes	yes	don't know	no	don't know	yes	yes	yes	yes	yes	yes	yes
24-26	Master's	married	others	no		don't know	don't know	don't know	no	don't know	yes	don't know	yes	no	don't know	don't know	no	yes	no	yes	don't know	don't know	yes	don't know	yes	don't know	no	don't know	don't know	no	don't know	don't know	don't know	yes	yes	yes	no	yes	yes	don't know	don't know	don't know	don't know	no	yes	don't know	don't know	no	don't know
24-26	Master's	unmarried	others	yes	aunt	don't know	don't know	don't know	no	yes	yes	don't know	yes	no	yes	don't know	no	yes	don't know	yes	don't know	don't know	don't know	don't know	yes	don't know	no	don't know	no	no	don't know	don't know	yes	yes	yes	yes	no	yes	yes	don't know	no	don't know	don't know	yes	yes	yes	yes	yes	yes
24-26	Master's	married	social media	no		yes	don't know	don't know	don't know	yes	yes	don't know	don't know	don't know	don't know	don't know	yes	don't know	yes	don't know	yes	yes	don't know	yes	don't know	yes	don't know	don't know	don't know	no	yes	yes	don't know	yes	yes	don't know	no	don't know	yes	don't know	don't know	don't know	don't know	no	don't know	no	don't know	yes	don't know
18-20	2nd	unmarried	friends/relatives	no		no	don't know	yes	don't know	yes	yes	don't know	don't know	don't know	yes	don't know	don't know	don't know	yes	don't know	don't know	no	don't know	yes	don't know	yes	yes	don't know	don't know	no	yes	no	don't know	yes	yes	yes	no	yes	yes	don't know	no	don't know	don't know	no	no	yes	no	don't know	don't know
24-26	4th	unmarried	social media	no		no	don't know	yes	don't know	don't know	yes	don't know	no	don't know	yes	don't know	don't know	yes	yes	don't know	no	no	don't know	don't know	yes	don't know	don't know	no	don't know	yes	don't know	yes	yes	no	yes	don't know	don't know	yes	yes	don't know	no	don't know	don't know	no	don't know	no	yes	don't know	don't know
21-23	4th	unmarried	friends/relatives	yes	sister/cousin	don't know	no	yes	don't know	don't know	don't know	no	no	yes	yes	don't know	don't know	yes	don't know	yes	yes	don't know	don't know	don't know	yes	don't know	don't know	don't know	don't know	no	don't know	don't know	don't know	yes	don't know	yes	no	yes	don't know	don't know	yes	don't know	yes	yes	yes	yes	yes	yes	yes
18-20	1st	unmarried	friends/relatives	yes	aunt	don't know	no	yes	no	don't know	don't know	don't know	no	don't know	no	yes	yes	don't know	don't know	yes	yes	don't know	don't know	yes	don't know	don't know	don't know	no	no	no	don't know	don't know	don't know	yes	no	yes	no	yes	don't know	don't know	yes	don't know	don't know	yes	yes	yes	yes	yes	yes
18-20	1st	unmarried	social media	yes	mother	don't know	no	yes	no	don't know	don't know	no	no	yes	don't know	yes	don't know	yes	don't know	don't know	yes	don't know	don't know	don't know	yes	don't know	yes	don't know	don't know	no	yes	yes	don't know	yes	no	yes	no	yes	don't know	don't know	yes	don't know	no	yes	yes	yes	yes	yes	yes
24-26	Master's	married	friends/relatives	no		don't know	no	yes	don't know	don't know	don't know	don't know	no	don't know	don't know	yes	don't know	yes	don't know	don't know	don't know	don't know	yes	don't know	yes	don't know	yes	don't know	yes	don't know	yes	don't know	yes	yes	don't know	yes	no	yes	don't know	yes	don't know	yes	don't know	no	yes	no	don't know	don't know	no
21-23	3rd	married	friends/relatives	no		no	yes	yes	don't know	don't know	don't know	yes	yes	no	yes	don't know	yes	don't know	yes	don't know	yes	don't know	yes	don't know	yes	don't know	don't know	no	don't know	no	yes	yes	don't know	yes	yes	don't know	no	yes	don't know	yes	don't know	yes	don't know	no	don't know	don't know	yes	don't know	don't know
18-20	1st	unmarried	health campaign	no		don't know	no	yes	don't know	yes	don't know	yes	yes	don't know	yes	don't know	yes	don't know	yes	don't know	yes	don't know	yes	yes	don't know	yes	yes	don't know	yes	don't know	don't know	don't know	yes	yes	yes	yes	no	yes	yes	don't know	don't know	don't know	yes	no	yes	don't know	no	don't know	no
24-26	Master's	married	friends/relatives	no		don't know	yes	yes	don't know	don't know	don't know	yes	yes	don't know	yes	don't know	yes	don't know	don't know	yes	don't know	don't know	yes	don't know	yes	don't know	don't know	don't know	no	no	yes	don't know	don't know	yes	yes	yes	don't know	don't know	no	don't know	don't know	don't know	yes	no	don't know	yes	don't know	no	don't know
21-23	4th	unmarried	friends/relatives	no		no	no	yes	don't know	yes	don't know	yes	yes	yes	yes	don't know	don't know	don't know	don't know	yes	yes	don't know	yes	yes	yes	don't know	don't know	don't know	yes	no	don't know	don't know	yes	don't know	yes	don't know	no	yes	no	yes	don't know	yes	don't know	no	yes	yes	no	no	don't know
21-23	4th	unmarried	health campaign	no		don't know	yes	don't know	yes	don't know	don't know	yes	yes	don't know	yes	don't know	don't know	don't know	don't know	yes	don't know	yes	don't know	don't know	don't know	yes	don't know	don't know	don't know	no	yes	don't know	don't know	yes	yes	yes	don't know	don't know	no	don't know	yes	don't know	yes	no	don't know	no	don't know	yes	don't know
21-23	4th	unmarried	friends/relatives	no		don't know	no	yes	don't know	yes	don't know	yes	yes	yes	yes	don't know	don't know	don't know	don't know	yes	don't know	yes	don't know	don't know	yes	don't know	don't know	don't know	don't know	no	yes	yes	don't know	yes	yes	don't know	no	yes	don't know	don't know	yes	don't know	yes	no	no	no	no	don't know	don't know
18-20	1st	unmarried	friends/relatives	no		no	don't know	don't know	don't know	yes	don't know	yes	yes	no	yes	don't know	don't know	don't know	don't know	yes	don't know	don't know	yes	don't know	yes	don't know	yes	don't know	don't know	don't know	yes	don't know	don't know	yes	yes	don't know	no	yes	don't know	yes	don't know	yes	don't know	yes	yes	yes	yes	yes	yes
18-20	1st	unmarried	health campaign	yes	grandmother	no	yes	no	don't know	don't know	yes	yes	yes	don't know	don't know	yes	don't know	don't know	don't know	yes	don't know	don't know	yes	yes	don't know	yes	yes	don't know	no	no	yes	don't know	don't know	don't know	don't know	yes	no	no	don't know	yes	no	yes	don't know	yes	yes	yes	yes	yes	yes
21-23	3rd	unmarried	health campaign	yes	sister/cousin	no	yes	no	yes	don't know	don't know	don't know	yes	yes	no	yes	don't know	don't know	yes	yes	don't know	don't know	yes	don't know	don't know	yes	don't know	no	yes	no	yes	don't know	don't know	yes	yes	don't know	no	yes	don't know	yes	no	yes	don't know	yes	yes	yes	yes	yes	yes
24-26	3rd	unmarried	friends/relatives	yes	aunt	no	yes	don't know	don't know	don't know	don't know	yes	yes	don't know	don't know	yes	yes	yes	don't know	don't know	yes	yes	don't know	yes	don't know	yes	yes	no	don't know	no	don't know	yes	yes	don't know	yes	yes	no	yes	don't know	don't know	yes	don't know	yes	no	no	don't know	no	no	yes
21-23	3rd	married	doctors	no		no	don't know	yes	don't know	don't know	yes	don't know	don't know	don't know	yes	don't know	yes	don't know	yes	don't know	don't know	yes	don't know	don't know	don't know	yes	yes	yes	don't know	don't know	yes	don't know	don't know	yes	don't know	yes	no	no	don't know	yes	yes	yes	don't know	no	no	don't know	yes	don't know	don't know
21-23	2nd	unmarried	others	no		no	don't know	yes	don't know	don't know	don't know	don't know	yes	don't know	yes	yes	don't know	no	yes	don't know	yes	don't know	yes	yes	don't know	yes	don't know	don't know	yes	no	don't know	don't know	don't know	don't know	yes	don't know	no	yes	yes	don't know	don't know	don't know	yes	no	don't know	yes	don't know	no	don't know
24-26	Master's	married	doctors	no		no	don't know	yes	don't know	don't know	yes	yes	yes	yes	yes	don't know	don't know	yes	don't know	yes	don't know	yes	don't know	don't know	yes	don't know	yes	don't know	no	no	don't know	don't know	don't know	yes	yes	yes	no	yes	no	don't know	yes	don't know	yes	no	no	don't know	don't know	yes	don't know
21-23	3rd	unmarried	doctors	no		no	don't know	yes	no	don't know	yes	yes	yes	yes	yes	don't know	don't know	yes	don't know	yes	don't know	yes	don't know	don't know	yes	don't know	yes	don't know	don't know	no	don't know	yes	yes	don't know	yes	yes	don't know	yes	no	don't know	yes	don't know	don't know	no	no	don't know	yes	no	no
24-26	4th	unmarried	doctors	no		yes	don't know	yes	don't know	don't know	yes	yes	yes	don't know	yes	don't know	don't know	no	yes	yes	don't know	yes	don't know	don't know	yes	don't know	don't know	don't know	don't know	no	don't know	don't know	don't know	don't know	yes	yes	no	yes	no	yes	yes	yes	don't know	no	yes	no	don't know	don't know	don't know
18-20	1st	unmarried	others	no		yes	don't know	yes	don't know	don't know	don't know	yes	yes	no	yes	don't know	yes	don't know	don't know	no	yes	don't know	yes	don't know	yes	don't know	yes	don't know	don't know	no	don't know	don't know	don't know	yes	yes	yes	no	yes	yes	don't know	don't know	don't know	yes	no	don't know	no	don't know	no	yes
24-26	3rd	unmarried	doctors	no		no	don't know	yes	don't know	don't know	don't know	don't know	don't know	yes	yes	don't know	yes	don't know	don't know	yes	don't know	yes	don't know	don't know	yes	don't know	yes	don't know	don't know	no	don't know	don't know	yes	yes	yes	don't know	don't know	yes	yes	don't know	no	don't know	yes	no	no	yes	don't know	no	don't know
21-23	2nd	unmarried	doctors	no		no	don't know	yes	don't know	don't know	don't know	don't know	yes	no	yes	don't know	yes	yes	don't know	yes	yes	don't know	yes	don't know	yes	don't know	don't know	yes	don't know	no	don't know	don't know	don't know	yes	yes	yes	don't know	yes	yes	don't know	don't know	don't know	yes	no	yes	don't know	don't know	don't know	no
24-26	3rd	unmarried	doctors	no		don't know	don't know	yes	don't know	don't know	yes	yes	don't know	yes	don't know	don't know	yes	yes	don't know	yes	don't know	yes	don't know	yes	don't know	yes	don't know	yes	no	don't know	yes	don't know	don't know	yes	yes	yes	don't know	yes	yes	don't know	no	don't know	yes	no	yes	no	no	no	don't know
18-20	1st	unmarried	health campaign	no		don't know	don't know	yes	don't know	yes	yes	yes	don't know	don't know	don't know	yes	don't know	no	yes	don't know	yes	don't know	don't know	don't know	yes	don't know	don't know	yes	don't know	no	yes	don't know	don't know	yes	yes	yes	no	don't know	no	don't know	yes	don't know	don't know	no	don't know	don't know	yes	don't know	no
24-26	Master's	married	social media	no		don't know	don't know	yes	don't know	yes	yes	yes	don't know	don't know	don't know	yes	don't know	yes	don't know	yes	don't know	don't know	don't know	don't know	yes	don't know	yes	don't know	yes	no	don't know	don't know	don't know	yes	yes	yes	no	don't know	yes	don't know	don't know	don't know	yes	no	don't know	no	yes	don't know	no
24-26	Master's	unmarried	friends/relatives	no		yes	don't know	no	yes	yes	don't know	yes	don't know	don't know	don't know	yes	don't know	yes	don't know	yes	yes	don't know	don't know	don't know	yes	don't know	don't know	don't know	yes	no	don't know	don't know	don't know	yes	yes	yes	no	don't know	yes	don't know	don't know	don't know	yes	no	no	don't know	no	no	no
24-26	4th	unmarried	others	no		don't know	don't know	don't know	yes	don't know	don't know	don't know	don't know	yes	yes	don't know	don't know	yes	don't know	yes	don't know	don't know	don't know	don't know	yes	don't know	don't know	yes	no	no	don't know	don't know	don't know	yes	yes	yes	no	don't know	no	don't know	yes	don't know	yes	no	no	yes	yes	don't know	don't know
18-20	2nd	unmarried	doctors	no		don't know	don't know	don't know	yes	yes	don't know	yes	don't know	don't know	yes	don't know	don't know	yes	don't know	yes	don't know	don't know	don't know	yes	don't know	yes	don't know	don't know	yes	no	don't know	yes	don't know	yes	don't know	yes	no	yes	no	don't know	yes	don't know	yes	no	yes	no	don't know	yes	no
24-26	4th	unmarried	health campaign	no		don't know	don't know	don't know	yes	don't know	yes	yes	yes	no	yes	don't know	yes	don't know	yes	don't know	yes	don't know	yes	don't know	don't know	yes	don't know	don't know	yes	don't know	don't know	don't know	yes	yes	yes	yes	no	no	no	yes	don't know	yes	don't know	no	yes	don't know	no	don't know	don't know
21-23	3rd	unmarried	social media	no		no	don't know	yes	don't know	don't know	don't know	yes	don't know	don't know	yes	don't know	yes	don't know	don't know	yes	don't know	don't know	yes	don't know	don't know	yes	don't know	no	yes	no	don't know	don't know	yes	don't know	yes	yes	no	yes	no	yes	don't know	yes	don't know	no	don't know	no	yes	no	no
24-26	4th	unmarried	health campaign	no		no	don't know	yes	yes	don't know	don't know	yes	don't know	don't know	yes	don't know	don't know	don't know	yes	don't know	don't know	don't know	yes	don't know	don't know	yes	don't know	don't know	no	no	don't know	don't know	don't know	yes	yes	yes	no	yes	no	no	yes	no	yes	no	no	no	don't know	yes	no
18-20	2nd	unmarried	doctors	no		don't know	don't know	yes	don't know	don't know	yes	don't know	don't know	yes	don't know	yes	don't know	yes	don't know	yes	yes	don't know	yes	don't know	yes	don't know	yes	yes	yes	no	don't know	don't know	yes	yes	yes	yes	no	no	don't know	no	yes	no	yes	no	no	don't know	no	no	yes
24-26	4th	married	health campaign	no		don't know	yes	don't know	yes	don't know	don't know	yes	don't know	don't know	yes	don't know	yes	yes	don't know	don't know	don't know	don't know	yes	don't know	don't know	yes	don't know	no	yes	no	don't know	yes	don't know	don't know	yes	yes	don't know	yes	don't know	yes	yes	yes	don't know	no	don't know	no	no	don't know	don't know
21-23	3rd	unmarried	social media	no		don't know	don't know	yes	yes	don't know	don't know	yes	yes	don't know	yes	don't know	yes	don't know	yes	don't know	don't know	don't know	yes	yes	don't know	yes	yes	don't know	yes	no	don't know	don't know	don't know	don't know	yes	yes	no	no	don't know	yes	don't know	yes	don't know	no	don't know	don't know	don't know	yes	don't know
21-23	2nd	unmarried	others	no		don't know	don't know	don't know	yes	don't know	yes	yes	don't know	yes	yes	don't know	yes	don't know	yes	don't know	don't know	don't know	yes	yes	don't know	yes	yes	don't know	yes	no	don't know	don't know	don't know	yes	don't know	don't know	no	yes	don't know	yes	don't know	don't know	yes	no	don't know	no	yes	no	don't know
24-26	4th	married	others	no		don't know	don't know	don't know	yes	don't know	no	yes	don't know	don't know	don't know	don't know	yes	don't know	yes	don't know	yes	don't know	yes	don't know	yes	don't know	yes	don't know	yes	no	don't know	don't know	yes	don't know	yes	yes	no	yes	don't know	yes	don't know	don't know	yes	no	no	don't know	no	don't know	yes
21-23	3rd	unmarried	others	no		no	don't know	don't know	yes	don't know	don't know	yes	don't know	don't know	don't know	yes	don't know	don't know	yes	don't know	yes	yes	don't know	don't know	yes	don't know	don't know	no	yes	don't know	don't know	don't know	don't know	yes	yes	yes	no	yes	don't know	yes	don't know	don't know	yes	no	yes	no	don't know	no	don't know
24-26	Master's	married	others	no		yes	don't know	yes	yes	don't know	don't know	don't know	yes	don't know	don't know	yes	don't know	don't know	don't know	yes	yes	don't know	don't know	don't know	yes	don't know	yes	don't know	don't know	no	don't know	don't know	don't know	yes	don't know	yes	no	yes	don't know	no	yes	no	don't know	no	don't know	don't know	no	yes	no
24-26	Master's	unmarried	health campaign	no		don't know	yes	don't know	don't know	yes	don't know	yes	don't know	no	yes	don't know	don't know	don't know	don't know	yes	don't know	don't know	don't know	don't know	yes	don't know	don't know	don't know	no	don't know	don't know	don't know	yes	don't know	yes	yes	don't know	yes	yes	no	yes	no	don't know	no	no	don't know	no	don't know	no
24-26	4th	unmarried	doctors	no		don't know	yes	don't know	yes	don't know	yes	yes	don't know	no	yes	don't know	don't know	don't know	don't know	yes	don't know	don't know	don't know	don't know	don't know	yes	don't know	yes	yes	don't know	don't know	don't know	don't know	yes	yes	yes	don't know	yes	no	yes	don't know	yes	don't know	no	don't know	yes	no	no	don't know
21-23	2nd	unmarried	social media	no		don't know	yes	don't know	yes	don't know	yes	don't know	yes	no	yes	yes	don't know	don't know	don't know	yes	yes	don't know	yes	yes	don't know	yes	don't know	yes	yes	no	don't know	don't know	don't know	yes	yes	yes	no	yes	don't know	don't know	yes	don't know	yes	no	no	no	yes	don't know	no
24-26	3rd	unmarried	friends/relatives	no		yes	yes	don't know	don't know	yes	don't know	yes	yes	don't know	yes	don't know	yes	yes	don't know	yes	don't know	don't know	yes	don't know	don't know	don't know	don't know	yes	no	no	yes	don't know	don't know	yes	yes	yes	no	yes	don't know	don't know	yes	don't know	yes	no	yes	don't know	don't know	no	yes
18-20	1st	unmarried	social media	no		don't know	no	yes	yes	don't know	yes	don't know	don't know	don't know	yes	don't know	don't know	no	yes	don't know	yes	yes	don't know	don't know	don't know	yes	don't know	don't know	no	no	don't know	don't know	yes	yes	yes	yes	no	yes	no	don't know	yes	don't know	yes	no	don't know	don't know	don't know	yes	no
24-26	Master's	unmarried	health campaign	no		don't know	don't know	don't know	yes	yes	don't know	yes	yes	yes	don't know	yes	don't know	don't know	yes	yes	don't know	don't know	yes	yes	don't know	yes	don't know	don't know	yes	no	don't know	don't know	don't know	yes	yes	yes	no	yes	don't know	yes	don't know	yes	don't know	no	don't know	yes	no	don't know	don't know
21-23	4th	unmarried	doctors	no		don't know	don't know	don't know	yes	yes	don't know	yes	don't know	don't know	don't know	yes	don't know	yes	don't know	don't know	don't know	yes	yes	don't know	don't know	don't know	don't know	no	no	no	don't know	don't know	yes	yes	don't know	yes	no	yes	yes	no	don't know	no	yes	no	don't know	yes	no	don't know	don't know
24-26	4th	unmarried	social media	no		don't know	don't know	don't know	yes	don't know	yes	don't know	yes	don't know	don't know	yes	don't know	yes	don't know	don't know	don't know	yes	don't know	don't know	yes	don't know	don't know	don't know	no	no	yes	yes	don't know	yes	don't know	yes	no	yes	yes	no	don't know	no	yes	no	no	don't know	don't know	no	no
18-20	2nd	unmarried	social media	no		don't know	yes	don't know	yes	don't know	don't know	yes	yes	don't know	yes	don't know	don't know	yes	don't know	don't know	don't know	yes	don't know	yes	don't know	don't know	don't know	don't know	yes	don't know	don't know	yes	don't know	yes	yes	yes	no	no	yes	don't know	don't know	don't know	yes	no	no	don't know	don't know	don't know	yes
24-26	3rd	unmarried	health campaign	no		yes	don't know	don't know	yes	yes	don't know	yes	yes	don't know	yes	don't know	don't know	yes	don't know	don't know	don't know	yes	don't know	don't know	yes	don't know	don't know	don't know	no	don't know	don't know	don't know	yes	yes	yes	yes	no	yes	yes	don't know	don't know	don't know	yes	yes	yes	yes	yes	yes	yes
21-23	3rd	unmarried	health campaign	yes	grandmother	don't know	don't know	yes	yes	don't know	yes	don't know	don't know	don't know	don't know	yes	don't know	don't know	don't know	don't know	yes	yes	yes	don't know	yes	don't know	don't know	don't know	yes	no	don't know	don't know	yes	yes	yes	yes	no	yes	no	yes	don't know	yes	don't know	no	no	yes	don't know	don't know	no
24-26	3rd	unmarried	social media	no		don't know	don't know	don't know	yes	yes	don't know	don't know	yes	don't know	don't know	yes	don't know	don't know	don't know	don't know	yes	yes	don't know	don't know	yes	don't know	yes	no	no	don't know	don't know	don't know	don't know	yes	yes	yes	don't know	yes	no	yes	don't know	yes	33	no	no	don't know	yes	no	don't know
18-20	1st	unmarried	social media	no		no	yes	don't know	don't know	don't know	don't know	yes	yes	don't know	yes	don't know	don't know	don't know	don't know	yes	don't know	yes	don't know	don't know	yes	don't know	don't know	yes	no	no	yes	don't know	yes	yes	yes	yes	no	yes	no	yes	don't know	yes	don't know	yes	yes	yes	yes	yes	yes
24-26	Master's	unmarried	health campaign	yes	aunt	don't know	yes	yes	don't know	don't know	yes	don't know	yes	yes	yes	don't know	don't know	yes	don't know	yes	don't know	yes	yes	yes	don't know	yes	don't know	don't know	yes	don't know	don't know	yes	don't know	yes	yes	yes	don't know	yes	don't know	no	don't know	no	don't know	no	don't know	yes	don't know	don't know	don't know
24-26	4th	married	social media	no		yes	yes	don't know	yes	don't know	don't know	yes	don't know	don't know	yes	don't know	yes	don't know	don't know	don't know	yes	don't know	don't know	don't know	yes	don't know	don't know	don't know	no	no	don't know	don't know	yes	don't know	yes	yes	don't know	yes	don't know	don't know	yes	don't know	don't know	no	no	no	no	no	no
21-23	4th	unmarried	health campaign	no		don't know	don't know	yes	yes	don't know	don't know	yes	yes	don't know	yes	don't know	don't know	yes	don't know	yes	don't know	yes	yes	yes	don't know	yes	yes	no	don't know	no	don't know	don't know	don't know	yes	yes	don't know	no	yes	don't know	don't know	yes	don't know	don't know	no	no	no	don't know	yes	yes
18-20	2nd	unmarried	social media	no		don't know	don't know	yes	yes	don't know	don't know	yes	don't know	yes	yes	don't know	don't know	yes	don't know	yes	don't know	don't know	yes	yes	don't know	yes	yes	yes	no	don't know	don't know	don't know	don't know	yes	yes	don't know	no	yes	don't know	don't know	yes	don't know	don't know	no	don't know	yes	don't know	no	don't know
18-20	1st	unmarried	doctors	no		don't know	don't know	yes	don't know	yes	don't know	don't know	yes	don't know	yes	don't know	yes	don't know	yes	yes	don't know	don't know	yes	yes	don't know	yes	yes	don't know	no	don't know	yes	yes	don't know	yes	yes	yes	don't know	yes	yes	don't know	don't know	don't know	don't know	no	no	yes	no	don't know	yes
21-23	3rd	unmarried	doctors	no		no	yes	don't know	yes	don't know	don't know	don't know	don't know	yes	don't know	don't know	yes	don't know	yes	yes	don't know	don't know	don't know	don't know	yes	don't know	don't know	don't know	no	don't know	don't know	don't know	don't know	yes	yes	don't know	no	yes	don't know	no	yes	no	don't know	no	don't know	don't know	don't know	yes	don't know
24-26	4th	unmarried	others	no		don't know	don't know	yes	don't know	don't know	don't know	yes	yes	don't know	don't know	don't know	yes	don't know	don't know	yes	don't know	don't know	yes	don't know	yes	don't know	yes	don't know	no	no	don't know	don't know	don't know	yes	yes	yes	no	no	don't know	no	yes	no	don't know	no	don't know	yes	no	no	yes
21-23	3rd	unmarried	health campaign	no		don't know	don't know	don't know	yes	don't know	don't know	yes	yes	don't know	yes	don't know	don't know	yes	don't know	don't know	don't know	yes	yes	yes	don't know	yes	don't know	don't know	no	no	don't know	don't know	yes	yes	don't know	don't know	no	yes	yes	no	don't know	no	yes	no	don't know	no	don't know	yes	don't know
24-26	Master's	married	health campaign	no		yes	don't know	don't know	yes	don't know	don't know	yes	yes	yes	yes	don't know	don't know	don't know	don't know	yes	don't know	don't know	yes	don't know	yes	don't know	don't know	don't know	no	no	don't know	don't know	don't know	don't know	yes	yes	no	yes	don't know	yes	don't know	don't know	yes	no	yes	don't know	no	no	don't know
24-26	Master's	unmarried	health campaign	no		don't know	yes	don't know	don't know	don't know	don't know	yes	yes	don't know	yes	yes	don't know	don't know	don't know	yes	don't know	don't know	yes	yes	don't know	don't know	don't know	no	no	no	don't know	don't know	don't know	yes	don't know	yes	no	yes	don't know	yes	don't know	yes	don't know	no	don't know	no	don't know	yes	no
24-26	4th	unmarried	others	no		yes	yes	don't know	yes	don't know	don't know	yes	don't know	don't know	yes	yes	don't know	don't know	don't know	yes	don't know	don't know	yes	don't know	yes	don't know	don't know	yes	no	no	don't know	don't know	don't know	yes	yes	don't know	don't know	yes	yes	don't know	don't know	don't know	yes	no	no	don't know	yes	no	yes
24-26	4th	married	friends/relatives	no		don't know	don't know	yes	don't know	don't know	yes	don't know	yes	don't know	yes	yes	don't know	don't know	don't know	yes	don't know	don't know	yes	don't know	yes	don't know	yes	yes	no	no	yes	don't know	yes	yes	don't know	yes	no	yes	don't know	don't know	don't know	don't know	yes	no	don't know	don't know	don't know	yes	no
21-23	3rd	unmarried	social media	no		don't know	don't know	yes	don't know	yes	don't know	yes	yes	don't know	yes	don't know	yes	don't know	yes	don't know	yes	don't know	yes	yes	don't know	yes	don't know	yes	no	don't know	don't know	yes	don't know	yes	yes	don't know	no	no	no	no	yes	no	yes	no	no	don't know	don't know	yes	yes
24-26	3rd	unmarried	friends/relatives	no		don't know	don't know	yes	don't know	yes	don't know	don't know	yes	yes	don't know	yes	don't know	yes	don't know	yes	don't know	yes	don't know	don't know	yes	don't know	yes	don't know	yes	no	don't know	don't know	don't know	yes	yes	yes	no	no	yes	no	don't know	no	yes	no	yes	no	no	no	don't know
24-26	4th	unmarried	health campaign	no		don't know	don't know	yes	don't know	don't know	don't know	don't know	yes	don't know	don't know	yes	don't know	yes	don't know	yes	don't know	yes	don't know	don't know	don't know	yes	don't know	no	no	no	don't know	don't know	don't know	yes	yes	don't know	don't know	yes	yes	no	yes	no	yes	no	don't know	don't know	no	don't know	yes
24-26	Master's	unmarried	social media	no		don't know	don't know	yes	don't know	don't know	don't know	don't know	yes	yes	don't know	don't know	yes	don't know	yes	don't know	yes	don't know	yes	don't know	yes	don't know	don't know	yes	no	no	don't know	don't know	yes	don't know	yes	don't know	no	yes	yes	don't know	don't know	don't know	yes	no	no	no	yes	yes	don't know
21-23	2nd	unmarried	health campaign	no		don't know	don't know	yes	don't know	yes	don't know	yes	don't know	no	yes	yes	don't know	yes	don't know	yes	don't know	don't know	yes	yes	don't know	don't know	don't know	no	no	don't know	don't know	yes	don't know	yes	yes	yes	don't know	yes	no	yes	no	yes	don't know	no	don't know	yes	don't know	no	no
24-26	4th	married	social media	no		don't know	don't know	yes	don't know	yes	don't know	yes	don't know	no	yes	don't know	yes	don't know	yes	don't know	yes	don't know	yes	yes	don't know	yes	don't know	no	no	no	don't know	yes	don't know	yes	yes	yes	no	no	no	yes	no	yes	don't know	no	don't know	no	no	don't know	yes
24-26	4th	unmarried	friends/relatives	no		don't know	yes	don't know	yes	don't know	don't know	don't know	don't know	yes	yes	don't know	don't know	yes	don't know	don't know	yes	yes	don't know	don't know	don't know	yes	don't know	no	yes	no	don't know	don't know	don't know	yes	don't know	don't know	no	no	yes	don't know	don't know	don't know	don't know	yes	yes	yes	yes	yes	yes
24-26	Master's	unmarried	friends/relatives	yes	sister/cousin	no	don't know	don't know	don't know	yes	yes	yes	yes	no	yes	don't know	don't know	yes	don't know	don't know	yes	don't know	yes	yes	don't know	don't know	yes	yes	no	no	yes	don't know	don't know	yes	yes	yes	no	no	no	don't know	yes	don't know	yes	yes	yes	yes	yes	yes	yes
24-26	Master's	unmarried	friends/relatives	yes	aunt	no	don't know	don't know	don't know	don't know	yes	yes	yes	don't know	don't know	yes	don't know	don't know	yes	don't know	yes	yes	don't know	don't know	yes	don't know	yes	yes	no	don't know	don't know	don't know	yes	yes	yes	yes	don't know	yes	yes	don't know	don't know	don't know	yes	no	don't know	no	don't know	no	don't know
21-23	3rd	unmarried	social media	no		don't know	don't know	yes	don't know	yes	yes	yes	yes	don't know	don't know	yes	don't know	yes	don't know	don't know	yes	don't know	don't know	don't know	yes	yes	don't know	yes	yes	no	yes	don't know	don't know	yes	yes	yes	no	yes	don't know	yes	don't know	yes	don't know	no	no	no	yes	no	don't know
21-23	3rd	unmarried	health campaign	no		don't know	yes	don't know	don't know	yes	don't know	yes	yes	don't know	don't know	don't know	yes	don't know	don't know	don't know	yes	don't know	yes	don't know	yes	don't know	yes	yes	don't know	don't know	don't know	don't know	don't know	yes	don't know	yes	no	yes	don't know	yes	no	yes	don't know	no	no	yes	don't know	don't know	no
21-23	3rd	unmarried	doctors	no		yes	don't know	don't know	yes	yes	don't know	yes	don't know	don't know	yes	don't know	don't know	yes	don't know	don't know	yes	don't know	yes	don't know	yes	yes	don't know	don't know	don't know	no	don't know	don't know	don't know	yes	don't know	yes	no	yes	don't know	don't know	yes	don't know	yes	no	don't know	no	don't know	yes	no
18-20	1st	unmarried	others	no		no	don't know	don't know	yes	don't know	yes	don't know	yes	don't know	yes	don't know	don't know	yes	don't know	don't know	yes	yes	don't know	yes	don't know	yes	don't know	don't know	yes	no	don't know	don't know	don't know	yes	don't know	yes	no	yes	no	don't know	yes	don't know	yes	no	no	don't know	no	no	yes
21-23	2nd	unmarried	health campaign	no		don't know	don't know	don't know	yes	yes	don't know	yes	yes	don't know	yes	don't know	don't know	yes	don't know	don't know	yes	don't know	yes	don't know	don't know	yes	don't know	don't know	don't know	no	don't know	don't know	yes	yes	don't know	yes	no	yes	don't know	yes	don't know	yes	don't know	yes	yes	yes	yes	yes	yes
18-20	1st	unmarried	doctors	yes	grandmother	no	don't know	don't know	don't know	yes	don't know	don't know	don't know	don't know	yes	yes	don't know	don't know	yes	don't know	don't know	don't know	don't know	don't know	don't know	yes	don't know	don't know	don't know	don't know	yes	yes	don't know	yes	don't know	yes	no	no	don't know	no	yes	no	yes	yes	yes	yes	yes	yes	yes
21-23	2nd	unmarried	social media	yes	mother	no	yes	don't know	don't know	don't know	yes	don't know	yes	don't know	yes	don't know	yes	don't know	yes	don't know	don't know	don't know	don't know	yes	don't know	yes	don't know	don't know	don't know	no	don't know	don't know	yes	don't know	yes	yes	no	yes	no	don't know	yes	don't know	don't know	no	no	no	don't know	don't know	no
24-26	3rd	unmarried	health campaign	no		don't know	don't know	don't know	yes	yes	don't know	yes	don't know	don't know	yes	don't know	yes	don't know	don't know	yes	yes	don't know	yes	don't know	don't know	yes	yes	don't know	yes	no	don't know	don't know	don't know	yes	yes	yes	don't know	yes	yes	don't know	yes	don't know	yes	no	don't know	yes	don't know	no	yes
24-26	4th	unmarried	doctors	no		don't know	don't know	don't know	yes	yes	don't know	yes	don't know	yes	don't know	don't know	yes	don't know	yes	don't know	yes	don't know	don't know	don't know	don't know	don't know	yes	yes	no	no	yes	don't know	don't know	yes	yes	yes	no	yes	yes	don't know	don't know	don't know	yes	no	no	no	no	no	no
21-23	3rd	unmarried	social media	no		don't know	don't know	yes	yes	don't know	don't know	yes	don't know	don't know	don't know	yes	don't know	don't know	don't know	yes	don't know	don't know	yes	don't know	don't know	yes	yes	don't know	no	no	don't know	yes	don't know	yes	yes	yes	no	no	don't know	don't know	yes	don't know	yes	no	don't know	yes	no	don't know	don't know
24-26	Master's	married	health campaign	no		don't know	yes	don't know	don't know	don't know	yes	yes	don't know	yes	don't know	yes	don't know	don't know	don't know	yes	don't know	don't know	don't know	don't know	yes	yes	yes	don't know	no	don't know	don't know	don't know	don't know	yes	yes	yes	no	yes	yes	don't know	yes	don't know	don't know	no	yes	don't know	don't know	no	no
21-23	3rd	unmarried	doctors	no		don't know	don't know	don't know	yes	don't know	yes	don't know	yes	don't know	yes	don't know	don't know	don't know	yes	don't know	yes	don't know	yes	yes	don't know	yes	don't know	no	yes	no	don't know	don't know	don't know	yes	don't know	yes	no	yes	yes	don't know	yes	don't know	don't know	yes	yes	yes	yes	yes	yes
18-20	2nd	unmarried	social media	yes	sister/cousin	no	don't know	don't know	don't know	yes	yes	no	yes	don't know	yes	don't know	yes	don't know	yes	yes	don't know	don't know	don't know	don't know	yes	don't know	yes	don't know	no	don't know	don't know	don't know	don't know	yes	yes	yes	no	yes	no	yes	yes	don't know	don't know	no	no	no	no	don't know	don't know
18-20	1st	unmarried	social media	no		don't know	don't know	yes	don't know	yes	don't know	don't know	don't know	yes	yes	don't know	don't know	yes	don't know	don't know	yes	don't know	don't know	yes	don't know	yes	yes	don't know	no	no	don't know	don't know	don't know	yes	yes	don't know	no	yes	don't know	yes	don't know	don't know	yes	no	yes	no	no	no	yes
18-20	2nd	unmarried	social media	no		don't know	don't know	don't know	yes	don't know	don't know	don't know	don't know	don't know	yes	don't know	yes	don't know	don't know	yes	yes	don't know	yes	don't know	don't know	yes	don't know	no	yes	no	don't know	yes	yes	don't know	yes	yes	no	yes	don't know	yes	don't know	yes	don't know	no	no	don't know	don't know	don't know	don't know
21-23	3rd	unmarried	friends/relatives	no		don't know	don't know	don't know	yes	yes	don't know	yes	yes	yes	don't know	yes	don't know	yes	don't know	yes	don't know	don't know	yes	don't know	yes	don't know	yes	yes	no	no	don't know	don't know	don't know	yes	yes	yes	no	yes	don't know	yes	don't know	yes	don't know	yes	yes	yes	yes	yes	yes
18-20	1st	unmarried	friends/relatives	yes	aunt	no	don't know	don't know	yes	yes	don't know	yes	yes	yes	don't know	yes	don't know	don't know	don't know	yes	yes	don't know	don't know	don't know	yes	don't know	yes	yes	no	no	yes	don't know	don't know	yes	yes	yes	no	no	don't know	don't know	yes	don't know	don't know	yes	yes	yes	yes	yes	yes
21-23	2nd	unmarried	friends/relatives	yes	aunt	no	don't know	don't know	yes	don't know	yes	yes	yes	don't know	yes	don't know	don't know	yes	don't know	yes	don't know	don't know	yes	yes	don't know	don't know	don't know	no	no	no	yes	yes	yes	yes	don't know	don't know	no	yes	yes	don't know	yes	don't know	don't know	no	yes	no	don't know	no	don't know
24-26	Master's	unmarried	social media	no		yes	don't know	don't know	yes	yes	don't know	yes	yes	don't know	yes	yes	don't know	don't know	yes	yes	don't know	don't know	yes	yes	don't know	yes	don't know	no	yes	no	don't know	don't know	don't know	yes	yes	yes	no	no	yes	don't know	yes	don't know	don't know	no	no	don't know	don't know	don't know	yes
18-20	1st	unmarried	doctors	no		don't know	don't know	don't know	yes	yes	don't know	don't know	yes	don't know	don't know	yes	don't know	yes	don't know	yes	don't know	don't know	yes	don't know	don't know	yes	don't know	yes	no	don't know	don't know	don't know	don't know	yes	yes	yes	no	no	yes	don't know	don't know	don't know	don't know	no	don't know	yes	yes	no	don't know
21-23	2nd	unmarried	doctors	no		don't know	yes	don't know	don't know	yes	yes	don't know	don't know	don't know	yes	yes	don't know	don't know	yes	don't know	don't know	don't know	yes	don't know	yes	don't know	yes	don't know	no	don't know	don't know	yes	don't know	don't know	yes	don't know	no	yes	no	yes	don't know	yes	don't know	no	yes	no	don't know	yes	don't know
24-26	4th	unmarried	doctors	no		don't know	don't know	don't know	yes	don't know	yes	don't know	yes	don't know	don't know	don't know	yes	don't know	yes	yes	don't know	don't know	yes	yes	don't know	don't know	don't know	don't know	yes	no	don't know	don't know	don't know	yes	yes	yes	don't know	yes	no	no	yes	no	yes	no	no	don't know	no	don't know	no
21-23	3rd	unmarried	friends/relatives	no		don't know	don't know	don't know	yes	yes	yes	don't know	yes	yes	don't know	yes	yes	don't know	yes	don't know	yes	don't know	don't know	don't know	don't know	yes	yes	don't know	no	no	don't know	yes	yes	yes	yes	yes	no	yes	don't know	yes	don't know	yes	don't know	no	yes	no	yes	don't know	don't know
[truncated: 3 more columns]
